# Supplementary material for: The GAB-A: Development and Validation of the Gender Stereotypes and Roles Adherence Battery for Adolescents
Source: Behav Sci (Basel). 2026 Mar 11;16(3):413. doi: 10.3390/bs16030413 (PMC13024607; doi:10.3390/bs16030413)
Supplement: Supplementary file 1 [file behavsci-16-00413-s001.zip]

Archive with 13 entries (13 files):
- GAB-A_Supplementary_S13_Manuale_Scoring_IT.pdf
- GABA_Supplementary_S1_ContentValidity (1).xlsx
- GABA_Supplementary_S2_FactorStructure (2).xlsx
- GABA_Supplementary_S3_Reliability (2).xlsx
- GABA_Supplementary_S4_Invariance (2).xlsx
- GABA_Supplementary_S5_GenderDifferences.xlsx
- GABA_Supplementary_S6_Validity.xlsx
- GABA_Supplementary_S7_ResponseStyles.xlsx
- GABA_Supplementary_S8_Normative.xlsx
- GABA_Supplementary_S9_ItemContent.xlsx
- GAB-A_Supplementary_S10_Administration_Form_EN.pdf
- GAB-A_Supplementary_S11_Scoring_Manual_EN.pdf
- GAB-A_Supplementary_S12_Foglio_Somministrazione_IT.pdf
