# Supplementary material for: The GAB-A: Development and Validation of the Gender Stereotypes and Roles Adherence Battery for Adolescents
Source: Behav Sci (Basel). 2026 Mar 11;16(3):413. doi: 10.3390/bs16030413 (PMC13024607; doi:10.3390/bs16030413)
Supplement: Supplementary file 1 [file behavsci-16-00413-s001.zip › GABA_Supplementary_S1_ContentValidity (1).xlsx]

## Sheet: Table S1
Table S1. Expert Panel Demographics
#	Gender	Professional Role	Institutional Affiliation
1	Female	Psychologist, Gender Equality Trainer	Municipal Government
2	Female	Psychologist, Science Communicator	Independent Practice
3	Male	Occupational Health Physician	Regional Health Authority
4	Female	Clinical Psychologist, Work Psychology	Local Health Authority
5	Female	Clinical Psychologist, Psychotherapist	Regional Health Service
6	Female	Clinical Psychologist	Local Health Authority
7	Female	Clinical Psychologist, Psychotherapist	University
8	Female	Clinical Psychologist	Local Health Authority
9	Female	Clinical Psychologist	University Hospital
10	Female	Clinical Psychologist, Psychotherapist	Private Practice
11	Male	Magistrate, Gender Violence Specialist	Judiciary
12	Female	Social Psychologist	University
Note. N = 12 experts (10 female, 2 male) from Italian institutions specialized in gender studies, clinical psychology, occupational health, and policy.

## Sheet: Table S2
Table S2. Expert Qualitative Feedback
Expert #	Suggestions/Critiques	Main Themes
2	In Module 3, 'Independence' appears more associated with male stereotype if the criterion is autonomy	Module 3 - Independence
4	Note on 'Being in charge at work': consider alternative phrasing?	Module 2 - Item wording
5	Suggests using activity description instead of role for 'Being president' and 'Being a police officer' (e.g., 'chairing organizations/entities')	Module 2 - Item wording
7	Note on constitutional weight and masculine aspects (intervention, control)	General considerations
8	1) Some items slightly redundant and less culturally embedded (scores 3-4 in M1 and M2); 2) Risk of social desirability on sensitive items; 3) Verify removal of 'Reserve' and 'Unpredictability'	Redundancy, Social desirability, Module 3
9	Expresses concern about item ambiguity in trait attribution	Module 3 - Clarity
10	Suggests adding items on benevolent sexism	Scale expansion
11	Notes potential overlap between violence myths and relational control items	Module 1 - Factor structure
12	Recommends pilot testing with focus groups to verify comprehension	Methodology
Note. Expert numbers correspond to Table CV1. Not all experts provided written feedback; some provided only numerical ratings.

## Sheet: Table S3
Table S3. GSAS Expert Ratings
Rating scale: 1 = Not relevant, 5 = Highly relevant
#	Item (English)	Adamo	Barnaba	Bassi	Coppola	Dudine	Folla	Nascimben	Nisi	Novello	Pesaresi	Roia	Trappolin
1	It is right that the woman should take care of the house	4	5	4	5	5	5	5	5	5	5	5	4
2	A woman should focus more on family and less on her career	4	5	5	5	5	5	5	5	5	5	5	4
3	It is right for a woman to stay home if the man earns enough	4	4	5	5	5	5	5	4	4	5	5	5
4	Men are better suited for science, women for humanities	5	4	4	5	5	4	5	4	4	5	5	5
5	Female infidelity is more serious than male infidelity	5	4	5	5	3	4	5	4	4	5	5	5
6	Men have greater leadership ability than women	4	4	5	5	5	5	5	5	5	5	5	4
7	A woman's main role is that of mother and wife	5	5	5	5	5	5	5	5	5	5	5	5
8	It is normal for a man to lose his temper more than a woman	5	4	5	5	5	5	5	5	5	5	5	4
9	Women are emotionally more fragile than men	5	4	5	5	5	5	5	5	5	5	5	4
10	It is right for a girl to go out without partner's consent	4	4	4	5	5	4	5	4	4	5	5	5
11	A man has the duty to protect the woman	4	5	3	4	3	4	5	4	4	5	5	4
12	It is right for a man to check his partner's phone	4	5	4	5	5	5	5	5	5	5	5	4
13	Intimate partner violence is a private matter	4	4	4	5	5	5	5	5	4	5	5	5
14	It is right for a man to have partner's social passwords	4	4	4	5	5	5	5	5	4	5	5	4
15	When women say 'no' to sex, they actually want to do it	5	4	5	5	5	4	5	5	5	5	5	4
16	To avoid harassment, women should not dress provocatively	5	4	4	5	5	5	5	5	5	5	5	5
17	It is right for a man to always know where his partner is	4	4	4	5	4	5	5	4	4	5	5	4
18	Mothers should take care of children more than fathers	4	5	5	5	5	5	5	4	5	5	5	4

## Sheet: Table S4
Table S4. GRAS Expert Ratings
Rating scale: 1 = Not relevant, 5 = Highly relevant
#	Item (English)	Adamo	Barnaba	Bassi	Coppola	Dudine	Folla	Nascimben	Nisi	Novello	Pesaresi	Roia	Trappolin
1	Driving	5	5	4	5	5	5	5	5	4	5	5	5
2	Cooking	4	4	4	5	5	5	5	4	4	5	5	3
3	Providing financial support for the family	5	5	5	5	5	5	5	5	5	5	5	5
4	Teaching	4	4	4	5	3	5	5	4	4	5	5	2
5	Taking care of children	5	5	4	5	5	5	5	5	5	5	5	5
6	Cleaning the house	5	4	5	5	5	5	5	5	5	5	5	5
7	Playing football	5	4	4	5	5	5	5	4	5	5	5	5
8	Dancing	5	4	5	5	4	5	5	5	4	5	5	5
9	Being in charge at work	5	4	5	5	5	5	5	5	5	5	5	4
10	Earning money	4	5	5	5	5	5	5	5	5	5	5	4
11	Doing the grocery shopping	5	4	4	5	5	5	5	4	5	5	5	4
12	Being president	5	5	5	5	5	5	5	5	5	5	5	4
13	Making scientific discoveries	4	5	4	5	5	5	5	5	5	5	5	3
14	Playing video games	5	5	4	5	4	5	5	5	4	5	5	3
15	Talking on the phone	5	5	4	5	5	5	5	5	4	5	5	4
16	Practicing combat sports	5	4	4	5	5	5	5	5	5	5	5	5
17	Reading	4	4	4	5	5	5	5	4	4	5	5	4
18	Being a police officer	5	5	5	5	5	5	5	4	5	5	5	4

## Sheet: Table S5
Table S5. GTI Expert Ratings
Rating scale: 1 = Not relevant, 5 = Highly relevant
#	Item (English)	Adamo	Barnaba	Bassi	Coppola	Dudine	Folla	Nascimben	Nisi	Novello	Pesaresi	Roia	Trappolin
1	Independence	4	4	4	5	5	5	5	5	4	5	5	4
2	Aggressiveness	5	5	5	5	5	5	5	5	5	5	5	4
3	Selfishness	4	4	3	5	5	5	5	4	3	5	5	4
4	Self-confidence	4	4	3	5	5	5	5	5	4	5	5	4
5	Sensitivity	5	5	4	5	5	5	5	5	5	5	5	5
6	Reserve	4	4	3	5	4	5	5	5	4	5	5	4
7	Unpredictability	4	3	3	5	4	5	5	4	3	5	5	3
8	Fragility	5	5	4	5	5	5	5	5	5	5	5	5
9	Cooperativeness	5	5	4	5	5	5	5	5	4	5	5	4
10	Reasonableness	5	3	3	5	5	5	5	4	4	5	5	4

## Sheet: Table S6
Table S6. Item Statistics
Rating scale: 1 = Not relevant, 5 = Highly relevant. N = 12 experts.
Module	#	Item (English)	M	Mdn	Min	Max	IQR	SD
GSAS	1	Woman care for home	4.75	5	4	5	0.25	0.45
GSAS	2	Family > career	4.83	5	4	5	0	0.39
GSAS	3	Stay home if earns	4.67	5	4	5	1	0.49
GSAS	4	Science/humanities	4.58	5	4	5	1	0.51
GSAS	5	Female infidelity	4.5	5	3	5	1	0.67
GSAS	6	Men leaders	4.75	5	4	5	0.25	0.45
GSAS	7	Mother/wife role	5	5	5	5	0	0
GSAS	8	Men lose temper	4.83	5	4	5	0	0.39
GSAS	9	Women fragile	4.83	5	4	5	0	0.39
GSAS	10	Go out consent	4.5	4.5	4	5	1	0.52
GSAS	11	Protect woman	4.17	4	3	5	1	0.72
GSAS	12	Check phone	4.75	5	4	5	0.25	0.45
GSAS	13	IPV private	4.67	5	4	5	1	0.49
GSAS	14	Social passwords	4.58	5	4	5	1	0.51
GSAS	15	"No" means "yes"	4.75	5	4	5	0.25	0.45
GSAS	16	Dress provocatively	4.83	5	4	5	0	0.39
GSAS	17	Know location	4.42	4	4	5	1	0.51
GSAS	18	Mothers childcare	4.75	5	4	5	0.25	0.45
GRAS	1	Driving	4.83	5	4	5	0	0.39
GRAS	2	Cooking	4.42	4.5	3	5	1	0.67
GRAS	3	Financial support	5	5	5	5	0	0
GRAS	4	Teaching	4.17	4	2	5	1	0.94
GRAS	5	Childcare	4.92	5	4	5	0	0.29
GRAS	6	Cleaning	4.92	5	4	5	0	0.29
GRAS	7	Football	4.75	5	4	5	0.25	0.45
GRAS	8	Dancing	4.75	5	4	5	0.25	0.45
GRAS	9	In charge work	4.83	5	4	5	0	0.39
GRAS	10	Earning money	4.83	5	4	5	0	0.39
GRAS	11	Grocery shopping	4.67	5	4	5	1	0.49
GRAS	12	President	4.92	5	4	5	0	0.29
GRAS	13	Scientific discoveries	4.67	5	3	5	0.25	0.65
GRAS	14	Video games	4.58	5	3	5	1	0.67
GRAS	15	Phone talking	4.75	5	4	5	0.25	0.45
GRAS	16	Combat sports	4.83	5	4	5	0	0.39
GRAS	17	Reading	4.5	4.5	4	5	1	0.52
GRAS	18	Police officer	4.83	5	4	5	0	0.39
GTI	1	Independence	4.58	5	4	5	1	0.51
GTI	2	Aggressiveness	4.92	5	4	5	0	0.29
GTI	3	Selfishness	4.33	4.5	3	5	1	0.78
GTI	4	Self-confidence	4.5	5	3	5	1	0.67
GTI	5	Sensitivity	4.92	5	4	5	0	0.29
GTI	6	Reserve	4.42	4.5	3	5	1	0.67
GTI	7	Unpredictability	4.08	4	3	5	2	0.9
GTI	8	Fragility	4.92	5	4	5	0	0.29
GTI	9	Cooperativeness	4.75	5	4	5	0.25	0.45
GTI	10	Reasonableness	4.42	5	3	5	1	0.79
Note. M = Mean; Mdn = Median; IQR = Interquartile range; SD = Standard deviation. GSAS = Gender Stereotyped Attitude Scale (18 items); GRAS = Gender Role Activities Scale (18 items); GTI = Gendered Traits Inventory (10 items).

## Sheet: Table S7
Table S7. Scale Summary
Scale	N Items	M	Mdn	Min	Max	IQR	SD
GSAS (Gender Stereotyped Attitude Scale)	18	4.68	5	3	5	1	0.5
GRAS (Gender Role Activities Scale)	18	4.73	5	2	5	0	0.51
GTI (Gendered Traits Inventory)	10	4.58	5	3	5	1	0.64
Overall (All Scales)	46	4.66	5
Note. Expert ratings on 5-point scale (1 = Not relevant, 5 = Highly relevant). N = 12 experts.

## Sheet: Table S8
Table S8. Flagged Items
Criteria:
• Items with M < 4.5 (highlighted in yellow in source)
• Items with SD > 0.6 (high inter-rater variability)
• Items noted for possible revision by experts
Module	#	Item	M	SD	Issue
GSAS	4	Science/humanities	4.25	0.75	M < 4.5
GSAS	10	Go out consent	4.33	0.89	SD > 0.6
GRAS	2	Cooking	4.33	0.65	SD > 0.6
GRAS	4	Teaching	2.92	1.24	M < 4.5, SD > 0.6
GRAS	13	Scientific discoveries	4.42	0.79	M < 4.5, SD > 0.6
GRAS	15	Phone talking	3.42	1.31	M < 4.5, SD > 0.6
GTI	3	Selfishness	4.25	0.75	M < 4.5
GTI	6	Reserve	4	0.95	M < 4.5, SD > 0.6
GTI	7	Unpredictability	4.17	0.94	M < 4.5, SD > 0.6
Note. Items GRAS-4, GRAS-13, GRAS-15 were excluded from final scale based on low relevance ratings. Items GTI-6 (Reserve), GTI-7 (Unpredictability) required empirical validation.

## Sheet: Table S9
Table S9. Content Validity Index
Methodology:
I-CVI = Proportion of experts rating item ≥4 (relevant)
S-CVI/Ave = Mean of I-CVIs (scale-level CVI)
Criteria: I-CVI ≥ 0.78 acceptable; S-CVI/Ave ≥ 0.90 excellent (Lynn, 1986)
Module	#	Item	I-CVI	Status
GSAS	1	Woman care for home	12	Excellent
GSAS	2	Family > career	12	Excellent
GSAS	3	Stay home if earns	12	Excellent
GSAS	4	Science/humanities	12	Excellent
GSAS	5	Female infidelity	11	Excellent
GSAS	6	Men leaders	12	Excellent
GSAS	7	Mother/wife role	12	Excellent
GSAS	8	Men lose temper	12	Excellent
GSAS	9	Women fragile	12	Excellent
GSAS	10	Go out consent	12	Excellent
GSAS	11	Protect woman	10	Excellent
GSAS	12	Check phone	12	Excellent
GSAS	13	IPV private	12	Excellent
GSAS	14	Social passwords	12	Excellent
GSAS	15	"No" means "yes"	12	Excellent
GSAS	16	Dress provocatively	12	Excellent
GSAS	17	Know location	12	Excellent
GSAS	18	Mothers childcare	12	Excellent
GRAS	1	Driving	12	Excellent
GRAS	2	Cooking	11	Excellent
GRAS	3	Financial support	12	Excellent
GRAS	4	Teaching	10	Excellent
GRAS	5	Childcare	12	Excellent
GRAS	6	Cleaning	12	Excellent
GRAS	7	Football	12	Excellent
GRAS	8	Dancing	12	Excellent
GRAS	9	In charge work	12	Excellent
GRAS	10	Earning money	12	Excellent
GRAS	11	Grocery shopping	12	Excellent
GRAS	12	President	12	Excellent
GRAS	13	Scientific discoveries	11	Excellent
GRAS	14	Video games	11	Excellent
GRAS	15	Phone talking	12	Excellent
GRAS	16	Combat sports	12	Excellent
GRAS	17	Reading	12	Excellent
GRAS	18	Police officer	12	Excellent
GTI	1	Independence	12	Excellent
GTI	2	Aggressiveness	12	Excellent
GTI	3	Selfishness	10	Excellent
GTI	4	Self-confidence	11	Excellent
GTI	5	Sensitivity	12	Excellent
GTI	6	Reserve	11	Excellent
GTI	7	Unpredictability	8	Excellent
GTI	8	Fragility	12	Excellent
GTI	9	Cooperativeness	12	Excellent
GTI	10	Reasonableness	10	Excellent
Scale-Level CVI (S-CVI/Ave):
GSAS			0.97	Excellent
GRAS			0.94	Excellent
GTI			0.95	Excellent
Note. I-CVI = Item-level Content Validity Index; S-CVI/Ave = Scale-level CVI (average method). N = 12 experts. Reference: Lynn, M. R. (1986). Determination and quantification of content validity. Nursing Research, 35(6), 382-385.
