# Supplementary material for: The GAB-A: Development and Validation of the Gender Stereotypes and Roles Adherence Battery for Adolescents
Source: Behav Sci (Basel). 2026 Mar 11;16(3):413. doi: 10.3390/bs16030413 (PMC13024607; doi:10.3390/bs16030413)
Supplement: Supplementary file 1 [file behavsci-16-00413-s001.zip › GABA_Supplementary_S2_FactorStructure (2).xlsx]

## Sheet: Table S10
Table S10. Parallel Analysis Results
Parallel Analysis Results for Factor Extraction by Gender
Scale	Gender	Matrix Type	Factors Suggested (FA)
GSAS	Female	Polychoric	5
GSAS	Male	Polychoric	4
GSAS	Female	Pearson	5
GSAS	Male	Pearson	4
GRAS	Female	Polychoric	4
GRAS	Male	Polychoric	4
GTI	Female	Polychoric	4
GTI	Male	Polychoric	5
Note. Parallel analysis was conducted using the psych package in R with 1000 iterations.
FA = Factor Analysis

## Sheet: Table S11
Table S11. GSAS EFA Loadings by Gender
Exploratory Factor Analysis Pattern Matrix for GSAS (3-Factor Solution, Polychoric Correlations)
Female (n = 1,289)
Item	GRAS-LA	GRAS-SR	F3	h²
GSAS_1	0.62	0.045	-0.064	0.399
GSAS_2	0.752	-0.067	0.044	0.537
GSAS_3	0.577	0.034	-0.041	0.344
GSAS_4	0.657	-0.092	-0.036	0.371
GSAS_5	0.725	-0.058	0.206	0.599
GSAS_6	0.642	0.039	-0.12	0.415
GSAS_7	0.757	0.068	0.026	0.639
GSAS_8	0.599	0.004	0.164	0.434
GSAS_9	0.616	0.053	-0.228	0.397
GSAS_11	0.548	0.219	-0.206	0.448
GSAS_12	0.006	0.792	-0.018	0.63
GSAS_13	0.216	0.196	0.43	0.369
GSAS_14	-0.076	0.8	0.085	0.601
GSAS_15	0.301	0.199	0.227	0.279
GSAS_16	0.373	0.132	0.388	0.432
GSAS_17	0.168	0.603	-0.094	0.483
GSAS_18	0.633	0.036	0.094	0.463
Male (n = 1,666)
Item	GRAS-LA	GRAS-SR	F3	h²
GSAS_1	0.805	0.016	-0.001	0.664
GSAS_2	0.743	0.038	-0.016	0.579
GSAS_3	0.696	-0.125	0.067	0.424
GSAS_4	0.321	0.226	-0.027	0.238
GSAS_5	0.163	0.624	0.022	0.568
GSAS_6	0.503	0.189	0.039	0.443
GSAS_7	0.593	0.221	0.019	0.589
GSAS_8	0.146	0.554	0.046	0.466
GSAS_9	0.353	0.237	-0.01	0.287
GSAS_11	0.514	-0.105	0.162	0.292
GSAS_12	0.022	0.029	0.711	0.54
GSAS_13	-0.122	0.602	0.013	0.284
GSAS_14	-0.074	0.013	0.845	0.671
GSAS_15	-0.028	0.583	0.102	0.38
GSAS_16	0.069	0.45	0.145	0.337
GSAS_17	0.24	0.025	0.592	0.562
GSAS_18	0.424	0.277	-0.03	0.396
Note. Extraction method: Principal Axis Factoring with oblimin rotation. Factor loadings ≥ |.40| are in bold.
h² = communality. GRAS-LA = Traditional Stereotypes; GRAS-SR = Control; F3 = Violence-related Stereotypes.

## Sheet: Table S12
Table S12. GRAS EFA Loadings by Gender
Exploratory Factor Analysis Pattern Matrix for GRAS (2-Factor Solution, Polychoric Correlations, 14 Items)
Female (n = 1,289)
Item	GRAS-LA	GRAS-SR	h²
GRAS_2	0.385	0.055	0.174
GRAS_3	0.184	0.42	0.293
GRAS_5	0.389	0.235	0.304
GRAS_6	0.412	0.307	0.399
GRAS_7	0.93	-0.06	0.81
GRAS_8	0.807	-0.012	0.641
GRAS_9	-0.084	0.808	0.589
GRAS_10	0.036	0.53	0.302
GRAS_11	0.401	0.116	0.223
GRAS_12	0.19	0.495	0.38
GRAS_14	0.695	0.079	0.548
GRAS_16	0.523	0.116	0.351
GRAS_17	0.6	-0.058	0.327
GRAS_18	0.243	0.437	0.362
Male (n = 1,666)
Item	GRAS-LA	GRAS-SR	h²
GRAS_2	0.272	0.11	0.126
GRAS_3	0.792	-0.14	0.497
GRAS_5	0.481	0.153	0.354
GRAS_6	0.55	0.236	0.534
GRAS_7	-0.071	0.946	0.81
GRAS_8	0.078	0.724	0.606
GRAS_9	0.658	0.106	0.538
GRAS_10	0.811	-0.014	0.643
GRAS_11	0.42	-0.007	0.173
GRAS_12	0.588	0.131	0.467
GRAS_14	0	0.738	0.545
GRAS_16	0.141	0.671	0.598
GRAS_17	0.101	0.438	0.262
GRAS_18	0.307	0.256	0.266
Note. Extraction method: Principal Axis Factoring with oblimin rotation. Factor loadings ≥ |.40| are in bold.
h² = communality. Item GRAS_1 excluded due to differential item functioning. GRAS-LA and GRAS-SR represent gender role domains.
Factor correlation: Female r = .53; Male r = .67.

## Sheet: Table S13
Table S13. GTI EFA Loadings by Gender
Exploratory Factor Analysis Loadings for GTI (1-Factor Solution, Polychoric Correlations)
Item	Female λ	Male λ	Female h²	Male h²
GTI_1	0.566	0.58	0.321	0.336
GTI_2	0.716	0.684	0.513	0.468
GTI_3	0.682	0.658	0.464	0.433
GTI_4	0.64	0.691	0.41	0.478
GTI_5	0.773	0.744	0.598	0.553
GTI_6	0.687	0.689	0.473	0.474
GTI_7	0.608	0.668	0.37	0.446
GTI_8	0.694	0.701	0.481	0.491
GTI_9	0.617	0.584	0.38	0.341
GTI_10	0.66	0.594	0.435	0.353
Fit Indices
RMSEA	0.146	0.126
TLI	0.785	0.827
Note. λ = factor loading; h² = communality. Female n = 1,289; Male n = 1,666.
Items GTI_7 (Unpredictability) and GTI_10 (Reasonableness) were empirically recoded opposite to theoretical expectations.

## Sheet: Table S14
Table S14. Tucker Congruence Coefficients
Tucker's Congruence Coefficients Across Gender Groups
Scale	Factor Solution	Factor	φ	Interpretation
GSAS	1-Factor	GRAS-LA	0.995	Excellent
GSAS	3-Factor	GRAS-LA	0.88	Acceptable
GSAS	3-Factor	GRAS-SR	0.977	Excellent
GSAS	3-Factor	F3	0.709	Problematic
GSAS	4-Factor	GRAS-LA	0.988	Excellent
GSAS	4-Factor	GRAS-SR	0.977	Excellent
GSAS	4-Factor	F3	0.97	Excellent
GSAS	4-Factor	F4	0.939	Acceptable
GRAS	1-Factor	GRAS-LA	0.98	Excellent
GRAS	2-Factor	GRAS-LA	0.917	Acceptable
GRAS	2-Factor	GRAS-SR	0.912	Acceptable
GTI	1-Factor	GRAS-LA	0.998	Excellent
GTI	2-Factor	GRAS-LA	0.946	Acceptable
GTI	2-Factor	GRAS-SR	0.9	Acceptable
Note. φ = Tucker's congruence coefficient comparing factor solutions across gender groups.
Interpretation criteria: φ ≥ .95 = Excellent; .85 ≤ φ < .95 = Acceptable; φ < .85 = Problematic (Lorenzo-Seva & ten Berge, 2006).

## Sheet: Table S15
Table S15. CFA Model Fit by Gender
Confirmatory Factor Analysis Fit Indices by Gender Group (WLSMV Estimation)
Scale	Model	Gender	χ²	df	CFI	TLI	RMSEA	RMSEA 90% CI	SRMR
GSAS	1F	Female	939.46	119	0.956	0.95	0.073	[.069, .078]	0.074
GSAS	1F	Male	1513.35	119	0.961	0.956	0.084	[.080, .088]	0.068
GSAS	3F	Female	369.92	116	0.986	0.984	0.041	[.037, .046]	0.05
GSAS	3F	Male	546.75	116	0.988	0.986	0.047	[.043, .051]	0.044
GRAS	1F	Female	711.26	90	0.962	0.955	0.073	[.068, .078]	0.074
GRAS	1F	Male	682.5	90	0.98	0.977	0.063	[.059, .067]	0.063
GRAS	2F	Female	432.24	89	0.979	0.975	0.055	[.050, .060]	0.059
GRAS	2F	Male	388.53	89	0.99	0.988	0.045	[.040, .050]	0.045
GTI	1F	Female	216.05	35	0.976	0.969	0.063	[.055, .072]	0.068
GTI	1F	Male	241.71	35	0.979	0.973	0.06	[.053, .067]	0.06
Note. WLSMV = Weighted Least Squares Mean and Variance adjusted estimator. CFI = Comparative Fit Index;
TLI = Tucker-Lewis Index; RMSEA = Root Mean Square Error of Approximation; SRMR = Standardized Root Mean Square Residual.
GSAS: 17 items; GRAS: 14 items (excluding item 1); GTI: 10 items. Female n = 1,289; Male n = 1,666.

## Sheet: Table S16
Table S16. GSAS CFA Loadings by Gender
Standardized Factor Loadings for GSAS (3-Factor Model, WLSMV Estimation)
Factor	Item	Female λ	Male λ	Δλ
GRAS-LA Traditional	GSAS_1	0.643	0.8	-0.157
GRAS-LA Traditional	GSAS_2	0.737	0.763	-0.026
GRAS-LA Traditional	GSAS_3	0.597	0.61	-0.013
GRAS-LA Traditional	GSAS_4	0.583	0.488	0.095
GRAS-LA Traditional	GSAS_6	0.629	0.676	-0.047
GRAS-LA Traditional	GSAS_7	0.805	0.77	0.035
GRAS-LA Traditional	GSAS_9	0.591	0.543	0.048
GRAS-LA Traditional	GSAS_11	0.644	0.515	0.129
GRAS-LA Traditional	GSAS_18	0.677	0.63	0.047
GRAS-SR Violence	GSAS_5	0.799	0.766	0.033
GRAS-SR Violence	GSAS_8	0.688	0.698	-0.01
GRAS-SR Violence	GSAS_13	0.493	0.45	0.043
GRAS-SR Violence	GSAS_15	0.528	0.588	-0.06
GRAS-SR Violence	GSAS_16	0.602	0.595	0.007
F3 Control	GSAS_12	0.777	0.717	0.06
F3 Control	GSAS_14	0.725	0.7	0.025
F3 Control	GSAS_17	0.757	0.853	-0.096
Note. λ = standardized factor loading. Δλ = Female λ – Male λ.
GRAS-LA = Traditional Gender Stereotypes; GRAS-SR = Violence-Related Stereotypes; F3 = Relational Control.

## Sheet: Table S17
Table S17. GRAS CFA Loadings by Gender
Standardized Factor Loadings for GRAS (2-Factor Model, 14 Items, WLSMV Estimation)
Factor	Item	Female λ	Male λ	Δλ
GRAS-LA	GRAS_7	0.912	0.866	0.046
GRAS-LA	GRAS_8	0.821	0.781	0.04
GRAS-LA	GRAS_14	0.757	0.711	0.046
GRAS-LA	GRAS_16	0.631	0.784	-0.153
GRAS-LA	GRAS_17	0.552	0.524	0.028
GRAS-SR	GRAS_2	0.446	0.365	0.081
GRAS-SR	GRAS_3	0.533	0.656	-0.123
GRAS-SR	GRAS_5	0.605	0.599	0.006
GRAS-SR	GRAS_6	0.696	0.735	-0.039
GRAS-SR	GRAS_9	0.582	0.734	-0.152
GRAS-SR	GRAS_10	0.501	0.784	-0.283
GRAS-SR	GRAS_11	0.514	0.409	0.105
GRAS-SR	GRAS_12	0.602	0.695	-0.093
GRAS-SR	GRAS_18	0.607	0.53	0.077
Note. λ = standardized factor loading. Δλ = Female λ – Male λ. Item GRAS_1 excluded due to non-invariance.
GRAS-LA = Domestic/Caregiving Roles; GRAS-SR = Public/Professional Roles.

## Sheet: Table S18
Table S18. GTI CFA Loadings by Gender
Standardized Factor Loadings for GTI (1-Factor Model, WLSMV Estimation)
Item	Female λ	Male λ	Δλ
GTI_1	0.556	0.574	-0.018
GTI_2	0.706	0.684	0.022
GTI_3	0.671	0.659	0.012
GTI_4	0.629	0.69	-0.061
GTI_5	0.827	0.767	0.06
GTI_6	0.68	0.687	-0.007
GTI_7	0.603	0.661	-0.058
GTI_8	0.753	0.721	0.032
GTI_9	0.642	0.613	0.029
GTI_10	0.67	0.617	0.053
Note. λ = standardized factor loading. Δλ = Female λ – Male λ.
Items GTI_7 (Unpredictability) and GTI_10 (Reasonableness) were empirically recoded opposite to theoretical expectations.

## Sheet: Table S19
Table S19. Factor Correlations by Gender
Factor Correlations by Gender Group
GSAS (3-Factor Model)
Factor Pair	Female r	Male r
GRAS-LA Traditional – GRAS-SR Violence	0.867	0.821
GRAS-LA Traditional – F3 Control	0.573	0.589
GRAS-SR Violence – F3 Control	0.537	0.611
GRAS (2-Factor Model, 14 Items)
Factor Pair	Female r	Male r
GRAS-LA – GRAS-SR	0.752	0.806
Note. All correlations significant at p < .001.
GTI is unidimensional; factor correlations are not applicable.

[truncated: 2 more sheets: Table S20, Table S21]
