# Supplementary material for: The GAB-A: Development and Validation of the Gender Stereotypes and Roles Adherence Battery for Adolescents
Source: Behav Sci (Basel). 2026 Mar 11;16(3):413. doi: 10.3390/bs16030413 (PMC13024607; doi:10.3390/bs16030413)
Supplement: Supplementary file 1 [file behavsci-16-00413-s001.zip › GABA_Supplementary_S3_Reliability (2).xlsx]

## Sheet: Table S22
Table S22. Internal Consistency by Group
Internal Consistency Reliability of GAB-A Scales by Scale and Group
Scale	Group	n	Items	α	α_std	α_poly	ω	avg r
GSAS Total	Total	2955	17	0.894	0.893	0.922	0.903	0.329
	Female	1289	17	0.853	0.854	0.902	0.866	0.255
	Male	1666	17	0.872	0.871	0.899	0.881	0.284
	Academic	1390	17	0.897	0.897	0.928	0.906	0.338
	Technical	989	17	0.873	0.872	0.901	0.883	0.286
	Vocational	576	17	0.887	0.886	0.915	0.897	0.313
GSAS-TS	Total	2955	9	0.851	0.852	0.888	0.86	0.389
	Female	1289	9	0.813	0.816	0.869	0.825	0.33
	Male	1666	9	0.825	0.824	0.86	0.835	0.343
	Academic	1390	9	0.863	0.865	0.903	0.871	0.417
	Technical	989	9	0.82	0.819	0.856	0.83	0.335
	Vocational	576	9	0.83	0.828	0.868	0.842	0.348
GSAS-VM	Total	2955	5	0.743	0.742	0.816	0.757	0.365
	Female	1289	5	0.624	0.627	0.761	0.638	0.252
	Male	1666	5	0.697	0.697	0.761	0.711	0.315
	Academic	1390	5	0.728	0.726	0.815	0.746	0.347
	Technical	989	5	0.715	0.714	0.784	0.731	0.334
	Vocational	576	5	0.762	0.761	0.827	0.773	0.389
GSAS-RC	Total	2955	3	0.738	0.741	0.809	0.749	0.489
	Female	1289	3	0.694	0.704	0.788	0.706	0.442
	Male	1666	3	0.732	0.733	0.795	0.743	0.478
	Academic	1390	3	0.742	0.746	0.818	0.752	0.494
	Technical	989	3	0.703	0.704	0.77	0.719	0.442
	Vocational	576	3	0.759	0.762	0.828	0.771	0.517
GRAS Total	Total	2955	14	0.85	0.851	0.902	0.837	0.289
	Female	1289	14	0.807	0.804	0.873	0.79	0.226
	Male	1666	14	0.832	0.835	0.895	0.827	0.266
	Academic	1390	14	0.852	0.853	0.907	0.841	0.293
	Technical	989	14	0.84	0.842	0.898	0.835	0.276
	Vocational	576	14	0.848	0.849	0.896	0.827	0.287
GRAS-LA	Total	2955	5	0.781	0.778	0.873	0.779	0.412
	Female	1289	5	0.76	0.753	0.849	0.751	0.379
	Male	1666	5	0.732	0.735	0.856	0.739	0.357
	Academic	1390	5	0.778	0.772	0.867	0.781	0.403
	Technical	989	5	0.771	0.77	0.873	0.778	0.401
	Vocational	576	5	0.794	0.792	0.877	0.77	0.433
GRAS-SR	Total	2955	9	0.783	0.787	0.842	0.741	0.291
	Female	1289	9	0.706	0.709	0.797	0.648	0.213
	Male	1666	9	0.778	0.783	0.84	0.752	0.286
	Academic	1390	9	0.79	0.794	0.853	0.746	0.3
	Technical	989	9	0.774	0.778	0.838	0.747	0.281
	Vocational	576	9	0.765	0.769	0.82	0.714	0.27
GTI Total	Total	2955	10	0.802	0.802	0.885	0.816	0.288
	Female	1289	10	0.801	0.801	0.888	0.817	0.286
	Male	1666	10	0.805	0.804	0.885	0.817	0.291
	Academic	1390	10	0.788	0.787	0.876	0.804	0.27
	Technical	989	10	0.802	0.801	0.883	0.816	0.287
	Vocational	576	10	0.831	0.832	0.905	0.846	0.331
Note. α = Cronbach's alpha; α_std = standardized alpha; α_poly = alpha based on polychoric correlations;
ω = McDonald's omega; avg r = average inter-item correlation. GSAS-TS = Traditional Stereotypes;
GSAS-VM = Violence/Sexuality Myths; GSAS-RC = Relational Control; F1 = Recreational/Expressive; F2 = Social/Economic Roles.

## Sheet: Table S22b
Table S22b. Reliability Coefficients with 95% Confidence Intervals by Scale, Subscale, and Subgroup
Scale	Subgroup	N	k	Cronbach's α	95% CI lower	95% CI upper	McDonald's ω	95% CI lower	95% CI upper
GSAS Total	Total	2955	17	0.894	0.888	0.899	0.9345	0.9308	0.9386
	Female	1289	17	0.853	0.841	0.864	0.9175	0.9091	0.9257
	Male	1666	17	0.872	0.863	0.881	0.9151	0.9081	0.9218
	Academic	1390	17	0.897	0.889	0.905	0.9402	0.9351	0.9452
	Technical	989	17	0.873	0.861	0.884	0.9162	0.9083	0.9247
	Vocational	576	17	0.887	0.873	0.9	0.9296	0.9188	0.9399
GSAS-TS	Total	2955	9	0.851	0.843	0.859	0.8916	0.885	0.8983
	Female	1289	9	0.813	0.797	0.828	0.8728	0.8599	0.8851
	Male	1666	9	0.825	0.812	0.837	0.8653	0.8535	0.8762
	Academic	1390	9	0.863	0.852	0.874	0.9059	0.8975	0.914
	Technical	989	9	0.82	0.803	0.837	0.862	0.8486	0.8756
	Vocational	576	9	0.83	0.808	0.85	0.8721	0.8521	0.8901
GSAS-VM	Total	2955	5	0.743	0.728	0.757	0.8195	0.806	0.833
	Female	1289	5	0.624	0.59	0.655	0.7663	0.7316	0.7973
	Male	1666	5	0.697	0.674	0.72	0.7649	0.7423	0.7871
	Academic	1390	5	0.728	0.704	0.75	0.8212	0.8008	0.8414
	Technical	989	5	0.715	0.686	0.742	0.7871	0.7628	0.8132
	Vocational	576	5	0.762	0.729	0.791	0.8293	0.7979	0.858
GSAS-RC	Total	2955	3	0.738	0.721	0.754	0.8114	0.7956	0.827
	Female	1289	3	0.694	0.664	0.722	0.7934	0.7648	0.8183
	Male	1666	3	0.732	0.709	0.754	0.7971	0.7749	0.8188
	Academic	1390	3	0.742	0.717	0.764	0.8194	0.795	0.8405
	Technical	989	3	0.703	0.669	0.734	0.7753	0.7437	0.8053
	Vocational	576	3	0.759	0.722	0.791	0.8328	0.7974	0.8632
GRAS Total	Total	2955	14	0.85	0.842	0.858	0.9149	0.9092	0.9211
	Female	1289	14	0.807	0.791	0.822	0.8904	0.8773	0.9049
	Male	1666	14	0.832	0.82	0.844	0.9091	0.9004	0.9177
	Academic	1390	14	0.852	0.841	0.863	0.9209	0.9128	0.9292
	Technical	989	14	0.84	0.825	0.854	0.9118	0.9015	0.9232
	Vocational	576	14	0.848	0.83	0.866	0.9066	0.8932	0.9221
GRAS-LA	Total	2955	5	0.781	0.769	0.793	0.8804	0.8699	0.8926
	Female	1289	5	0.76	0.739	0.78	0.8578	0.8351	0.8828
	Male	1666	5	0.732	0.711	0.752	0.8653	0.8491	0.8824
	Academic	1390	5	0.778	0.759	0.796	0.8774	0.8622	0.8955
	Technical	989	5	0.771	0.747	0.792	0.8822	0.8624	0.9012
	Vocational	576	5	0.794	0.766	0.819	0.8791	0.8531	0.9073
GRAS-SR	Total	2955	9	0.783	0.771	0.794	0.8492	0.8372	0.8614
	Female	1289	9	0.706	0.681	0.729	0.8089	0.7812	0.836
	Male	1666	9	0.778	0.762	0.794	0.8472	0.8321	0.8611
	Academic	1390	9	0.79	0.773	0.806	0.8627	0.8468	0.8797
	Technical	989	9	0.774	0.752	0.794	0.8447	0.825	0.866
	Vocational	576	9	0.765	0.735	0.793	0.8271	0.7973	0.8579
GTI Total	Total	2955	10	0.802	0.792	0.813	0.8902	0.8831	0.8979
	Female	1289	10	0.801	0.785	0.817	0.8935	0.8834	0.904
	Male	1666	10	0.805	0.79	0.818	0.8897	0.8799	0.9006
	Academic	1390	10	0.788	0.771	0.805	0.8824	0.8704	0.8945
	Technical	989	10	0.802	0.783	0.82	0.8884	0.8749	0.9015
	Vocational	576	10	0.831	0.81	0.851	0.9108	0.897	0.9245
Note. α CIs computed via Feldt (1965) analytical method; ω CIs computed via nonparametric bootstrap (1,000 resamples) from WLSMV CFA models with ordered categorical indicators. ω for GSAS Total and GRAS Total is the total omega from multidimensional models (Green & Yang, 2009).

## Sheet: Table S23
Table S23. GSAS Item-Total Correlations
Item-Level Statistics for GSAS (Gender Stereotyped Attitude Scale) (N = 2,955)
Item	Factor	M	SD	r_it	α if deleted
GSAS_1	GSAS-TS	2.062	0.903	0.657	0.884
GSAS_2	GSAS-TS	1.745	0.83	0.637	0.885
GSAS_3	GSAS-TS	1.993	0.92	0.542	0.888
GSAS_4	GSAS-TS	1.781	0.891	0.464	0.891
GSAS_5	GSAS-VM	1.564	0.904	0.607	0.886
GSAS_6	GSAS-TS	2.024	0.994	0.633	0.885
GSAS_7	GSAS-TS	2.035	0.978	0.683	0.883
GSAS_8	GSAS-VM	1.709	0.863	0.593	0.886
GSAS_9	GSAS-TS	2.556	0.991	0.479	0.89
GSAS_11	GSAS-TS	3.254	0.824	0.472	0.89
GSAS_12	GSAS-RC	1.678	0.793	0.459	0.891
GSAS_13	GSAS-VM	1.458	0.797	0.359	0.894
GSAS_14	GSAS-RC	1.781	0.858	0.453	0.891
GSAS_15	GSAS-VM	1.64	0.816	0.503	0.889
GSAS_16	GSAS-VM	1.769	0.95	0.557	0.887
GSAS_17	GSAS-RC	2.313	0.919	0.537	0.888
GSAS_18	GSAS-TS	1.934	0.928	0.575	0.887
Note. r_it = corrected item-total correlation; α if deleted = Cronbach's alpha if item removed.
GSAS-TS = Traditional Stereotypes; GSAS-VM = Violence/Sexuality Myths; GSAS-RC = Relational Control.
Item 10 excluded from final scale. Response scale: 1 = Strongly Disagree to 4 = Strongly Agree.

## Sheet: Table S24
Table S24. GRAS Item-Total Correlations
Item-Level Statistics for GRAS (Gender Role Activities Scale) (N = 2,955)
Item	Factor	M	SD	r_it	α if deleted
GRAS_2	F2	1.223	0.545	0.31	0.853
GRAS_3	F2	1.285	0.494	0.492	0.84
GRAS_5	F2	1.299	0.475	0.475	0.841
GRAS_6	F2	1.322	0.489	0.573	0.835
GRAS_7	F1	1.637	0.49	0.584	0.835
GRAS_8	F1	1.596	0.504	0.565	0.836
GRAS_9	F2	1.21	0.461	0.563	0.836
GRAS_10	F2	1.202	0.432	0.551	0.837
GRAS_11	F2	1.162	0.463	0.324	0.85
GRAS_12	F2	1.21	0.463	0.531	0.838
GRAS_14	F1	1.417	0.505	0.551	0.837
GRAS_16	F1	1.419	0.514	0.571	0.835
GRAS_17	F1	1.227	0.436	0.375	0.847
GRAS_18	F2	1.236	0.46	0.454	0.842
Note. r_it = corrected item-total correlation; α if deleted = Cronbach's alpha if item removed.
F1 = Recreational/Expressive Roles; F2 = Social/Economic Roles.
Items 1, 4, 13, 15 excluded from final scale. Response scale: 0 = Male, 1 = Both, 2 = Female.

## Sheet: Table S25
Table S25. GTI Item-Total Correlations
Item-Level Statistics for GTI (Gendered Traits Inventory) (N = 2,955)
Item	M	SD	r_it	α if deleted
GTI_1	0.615	0.845	0.41	0.792
GTI_2	1.311	0.933	0.49	0.783
GTI_3	0.765	0.919	0.492	0.783
GTI_4	0.691	0.887	0.493	0.783
GTI_5	1.242	0.955	0.54	0.777
GTI_6	0.733	0.886	0.511	0.781
GTI_7ᵃ	0.537	0.8	0.462	0.787
GTI_8	1.069	0.983	0.509	0.781
GTI_9	0.483	0.797	0.414	0.792
GTI_10ᵃ	0.643	0.878	0.439	0.789
Note. r_it = corrected item-total correlation; α if deleted = Cronbach's alpha if item removed.
ᵃ Items 7 and 10 were empirically recoded opposite to theoretical expectations (Schema B).
Response scale: 0 = Male, 1 = Both, 2 = Female. Unidimensional structure.

## Sheet: Table S26
Table S26. Split-Half Cross-Validation
Split-Half Cross-Validation of Scale Reliability
Scale	Sample	n	α	α_poly	ω
GSAS Total	A (EFA)	1479	0.896	0.924	0.905
	B (CFA)	1476	0.891	0.92	0.9
GRAS Total	A (EFA)	1479	0.854	0.905	0.843
	B (CFA)	1476	0.845	0.9	0.833
GTI Total	A (EFA)	1479	0.808	0.89	0.822
	B (CFA)	1476	0.796	0.88	0.81
Note. α = Cronbach's alpha; α_poly = alpha based on polychoric correlations; ω = McDonald's omega.
Sample A = exploratory factor analysis subsample; Sample B = confirmatory factor analysis subsample.
Samples stratified by gender, age, and school type.

## Sheet: Table S27
Table S27. GSAS Inter-Subscale Correlations
Inter-Subscale Correlations for GSAS (Gender Stereotyped Attitude Scale) (N = 2,955)
Subscale	1	2	3
1. Traditional Stereotypes (GSAS-TS)	—
2. Violence/Sexuality Myths (GSAS-VM)	.68	—
3. Relational Control (GSAS-RC)	.50	.47	—
Note. All correlations significant at p < .001.

## Sheet: Table S28
Table S28. GRAS Inter-Subscale Correlations
Inter-Subscale Correlations for GRAS (Gender Role Activities Scale) (N = 2,955)
Subscale	1	2
1. Leisure Activities (GRAS-LA)	—
2. Social Roles (GRAS-SR)	.59	—
Note. Correlation significant at p < .001.

## Sheet: Table S29
Table S29. Reliability Summary
Summary of Internal Consistency Reliability by Demographic Group
Scale/Subscale	Statistic	Total	Female	Male	Academic	Technical	Vocational
	n	2955	1289	1666	1390	989	576
GSAS Total	α	.89	.85	.87	.90	.87	.89
	ω	.90	.87	.88	.91	.88	.90
GSAS-TS Traditional	α	.85	.81	.83	.86	.82	.83
GSAS-VM Violence/Sexuality	α	.74	.62†	.70	.73	.72	.76
GSAS-RC Relational Control	α	.74	.69	.73	.74	.70	.76
GRAS Total	α	.85	.81	.83	.85	.84	.85
	ω	.84	.79	.83	.84	.84	.83
F1 Recreational	α	.78	.76	.73	.78	.77	.79
F2 Social/Economic	α	.78	.71	.78	.79	.77	.77
GTI Total	α	.80	.80	.81	.79	.80	.83
	ω	.82	.82	.82	.80	.82	.85
Note. α = Cronbach's alpha; ω = McDonald's omega.
† Below acceptable threshold (.70).

## Sheet: Table S30
Table S30. GTI Recoding Verification
Verification of Empirical Item Recoding GTI (Schema B)
Item	Trait	Theoretical Direction	Empirical r_it	Recoding Status
GTI_7	Unpredictability	Female	.46	Recoded to Male
GTI_10	Reasonableness	Male	.44	Recoded to Female
Note. r_it = corrected item-total correlation after recoding.
Items recoded based on negative item-total correlations in original scoring (Schema A).
Positive r_it values confirm correct recoding direction in Schema B.
