# Supplementary material for: The GAB-A: Development and Validation of the Gender Stereotypes and Roles Adherence Battery for Adolescents
Source: Behav Sci (Basel). 2026 Mar 11;16(3):413. doi: 10.3390/bs16030413 (PMC13024607; doi:10.3390/bs16030413)
Supplement: Supplementary file 1 [file behavsci-16-00413-s001.zip › GABA_Supplementary_S4_Invariance (2).xlsx]

## Sheet: Table S31
Table S31. Latent Mean Differences by Gender
Latent Mean Differences Between Males and Females
Scale	Factor	Δ (M−F)	SE	z	p	d
GSAS (3F)	GRAS-LA Traditional	1.03	0.046	22.22	<.001	1.03
	GRAS-SR Violence	1.42	0.064	22.19	<.001	1.42
	F3 Control	0.63	0.047	13.56	<.001	0.63
GSAS (4F)	GRAS-LA Traditional Domestic	0.97	0.047	20.6	<.001	0.97
	GRAS-SR Control	0.63	0.047	13.56	<.001	0.63
	F3 Violence	1.42	0.064	22.19	<.001	1.42
	F4 Traditional Normative	1.04	0.056	18.75	<.001	1.04
GRAS (2F)	GRAS-LA Men Activities	1.21	0.072	16.83	<.001	1.21
	GRAS-SR Women Activities	0.98	0.061	16.07	<.001	0.98
GTI (1F)	Personality Traits	0.14	0.043	3.24	.001	0.14
Note. Female latent means fixed to 0 for identification. Positive Δ indicates males scored higher.
With std.lv = TRUE, differences are in SD units (≈ Cohen's d).

## Sheet: Table S32
Table S32. Observed vs Latent Effect Size Comparison
Comparison of Observed and Latent Effect Sizes
Scale	Items	d_obs	d_lat	Δd	Bias %	Interpretation
GSAS	17	1.07	1.07	0	+0.4%	Negligible
GRAS	14	0.88	1.06	-0.18	−20.2%	Attenuation
GTI	10	0.11	0.14	-0.03	−27.8%	Attenuation
Note. d_obs = Cohen's d from observed scores; d_lat = effect size from latent means.
Bias % = (|d_obs| − |d_lat|) / |d_obs| × 100. Negative bias indicates observed scores underestimate true differences.
Attenuation reflects measurement error in observed scores; latent means are disattenuated.

## Sheet: Table S33
Table S33. GTI Modification Indices
Modification Indices for GTI Scalar Invariance Model
Item	Threshold	Modification Index	Expected Parameter Change
GTI_10	τ2	43.73	0.237
GTI_1	τ2	37.88	-0.275
GTI_9	τ2	19.93	0.17
GTI_7	τ1	15.97	-0.149
GTI_4	τ2	8.25	-0.11
Note. Only modification indices > 5.0 are displayed. τ = threshold parameter.
Modification indices suggest which threshold constraints, if released, would most improve model fit.
Items GTI_10 and GTI_1 showed the largest modification indices and were released for partial scalar invariance.

## Sheet: Table S34
Table S34. GTI Partial Scalar Steps
Iterative Threshold Release for GTI Partial Scalar Invariance
Step	Items with Released Thresholds	ΔCFI	ΔRMSEA	Decision
0	None (Full Scalar)	-0.0175	0.0149	Fail
1	GTI_10	-0.0106	0.0092	Fail
2	GTI_10, GTI_1	-0.0057	0.0048	Pass
Note. ΔCFI and ΔRMSEA compare partial scalar model to metric model.
Chen (2007) criteria: ΔCFI > −.010 and ΔRMSEA < .015 indicate invariance is supported.
Final model: 8 of 10 items (80%) serve as anchor items, meeting the recommended minimum of 50% (Putnick & Bornstein, 2016).

## Sheet: Table S35
Table S35. Latent Means by School Type
Latent Mean Differences Across School Tracks (All Pairwise Comparisons)
Scale	Factor	Comparison	Δ	SE	z	p	d
GSAS	GRAS-LA Traditional	Technical − Academic	0.56	0.042	13.34	< .001	0.56
GSAS	GRAS-LA Traditional	Vocational − Academic	0.382	0.052	7.32	< .001	0.38
GSAS	GRAS-LA Traditional	Vocational − Technical	-0.178	0.067	-2.66	.008	-0.18
GSAS	GRAS-SR Violence	Technical − Academic	0.542	0.052	10.38	< .001	0.54
GSAS	GRAS-SR Violence	Vocational − Academic	0.318	0.073	4.34	< .001	0.32
GSAS	GRAS-SR Violence	Vocational − Technical	-0.224	0.09	-2.49	.013	-0.22
GSAS	F3 Control	Technical − Academic	0.484	0.048	10	< .001	0.48
GSAS	F3 Control	Vocational − Academic	0.282	0.062	4.58	< .001	0.28
GSAS	F3 Control	Vocational − Technical	-0.202	0.078	-2.59	.010	-0.2
GRAS	GRAS-LA	Technical − Academic	0.337	0.06	5.58	< .001	0.34
GRAS	GRAS-LA	Vocational − Academic	-0.077	0.065	-1.2	.232	-0.08
GRAS	GRAS-LA	Vocational − Technical	-0.414	0.088	-4.7	< .001	-0.41
GRAS	GRAS-SR	Technical − Academic	0.313	0.053	5.92	< .001	0.31
GRAS	GRAS-SR	Vocational − Academic	0.034	0.058	0.59	.554	0.03
GRAS	GRAS-SR	Vocational − Technical	-0.279	0.079	-3.53	< .001	-0.28
GTI	Personality	Technical − Academic	0.127	0.049	2.61	.009	0.13
GTI	Personality	Vocational − Academic	0.016	0.067	0.24	.812	0.02
GTI	Personality	Vocational − Technical	-0.111	0.083	-1.34	.181	-0.11
Note. With std.lv = TRUE, latent mean differences are expressed in SD units (≈ Cohen's d). Positive values indicate first group is higher than second group. V−T estimates computed as (V−A) − (T−A); SE approximated assuming independence.

## Sheet: Table S36
Table S36. Effect Sizes by School Type
Comparison of Observed and Latent Effect Sizes (All Pairwise)
Scale	Comparison	Items	d_obs	d_lat	Δd	Bias %	Interpretation
GSAS	Technical − Academic	17	0.579	0.541	0.038	0.0656304	Slight
GSAS	Vocational − Academic	17	0.405	0.346	0.059	0.145679	Moderate
GSAS	Vocational − Technical	17	-0.162	-0.196	0.034	-0.209877	Negligible
GRAS	Technical − Academic	14	0.312	0.322	-0.01	-0.0320513	Negligible
GRAS	Vocational − Academic	14	0.002	-0.006	0.008	-	Negligible
GRAS	Vocational − Technical	14	-0.303	-0.327	0.024	-0.0792079	Slight
GTI	Technical − Academic	10	0.123	0.127	-0.004	-0.0325203	Negligible
GTI	Vocational − Academic	10	0.021	0.016	0.005	-	Negligible
GTI	Vocational − Technical	10	-0.098	-0.111	0.013	-0.132653	Moderate
Note. d_obs = Cohen's d from observed mean scores; d_lat = effect size from latent mean differences (weighted average for multifactor scales). Bias % = (|d_obs| − |d_lat|) / |d_obs| × 100. Bias % not computed when |d_obs| < .10.

## Sheet: Table S37
Table S37. Item Descriptives by School Type
Item-Level Descriptive Statistics by School Track (All Pairwise Comparisons)
Item	M_A	SD_A	M_T	SD_T	M_V	SD_V	d(T−A)	d(V−A)	d(V−T)
GSAS - Attitudinal Stereotypes
GSAS_1	1.89	0.86	2.28	0.9	2.09	0.92	0.443	0.219	-0.216
GSAS_2	1.59	0.76	1.9	0.84	1.86	0.9	0.386	0.335	-0.042
GSAS_3	1.86	0.86	2.14	0.94	2.05	0.97	0.316	0.216	-0.094
GSAS_4	1.69	0.85	1.88	0.92	1.82	0.9	0.211	0.141	-0.07
GSAS_5	1.38	0.76	1.76	0.99	1.67	0.98	0.436	0.341	-0.094
GSAS_6	1.88	0.96	2.25	1.01	1.98	0.98	0.371	0.105	-0.263
GSAS_7	1.83	0.91	2.25	0.98	2.16	1.04	0.454	0.355	-0.088
GSAS_8	1.55	0.78	1.87	0.9	1.81	0.93	0.383	0.31	-0.068
GSAS_9	2.43	1	2.67	0.96	2.66	0.98	0.249	0.234	-0.013
GSAS_11	3.06	0.87	3.46	0.71	3.38	0.78	0.494	0.377	-0.11
GSAS_12	1.56	0.72	1.8	0.83	1.76	0.85	0.316	0.268	-0.047
GSAS_13	1.36	0.7	1.53	0.84	1.57	0.9	0.217	0.279	0.057
GSAS_14	1.71	0.82	1.91	0.9	1.73	0.86	0.24	0.022	-0.211
GSAS_15	1.51	0.74	1.78	0.86	1.71	0.88	0.343	0.255	-0.082
GSAS_16	1.66	0.87	1.89	1.02	1.83	0.99	0.254	0.19	-0.064
GSAS_17	2.12	0.87	2.52	0.91	2.42	0.95	0.449	0.329	-0.112
GSAS_18	1.79	0.88	2.09	0.94	2.02	0.98	0.333	0.254	-0.073
GRAS - Gender Roles
GRAS_2	1.19	0.51	1.3	0.58	1.17	0.54	0.185	-0.05	-0.224
GRAS_3	1.24	0.46	1.36	0.53	1.26	0.51	0.25	0.039	-0.199
GRAS_5	1.29	0.47	1.33	0.49	1.25	0.44	0.083	-0.104	-0.186
GRAS_6	1.28	0.47	1.39	0.51	1.3	0.49	0.212	0.034	-0.172
GRAS_7	1.62	0.49	1.7	0.47	1.55	0.51	0.168	-0.141	-0.31
GRAS_8	1.54	0.51	1.69	0.48	1.57	0.5	0.3	0.071	-0.233
GRAS_9	1.17	0.43	1.28	0.5	1.2	0.45	0.236	0.064	-0.166
GRAS_10	1.17	0.4	1.25	0.46	1.2	0.45	0.177	0.082	-0.09
GRAS_11	1.13	0.43	1.19	0.51	1.18	0.46	0.131	0.095	-0.038
GRAS_12	1.17	0.43	1.27	0.5	1.21	0.47	0.216	0.088	-0.124
GRAS_14	1.4	0.5	1.47	0.52	1.35	0.49	0.136	-0.1	-0.232
GRAS_16	1.41	0.5	1.47	0.53	1.34	0.51	0.12	-0.139	-0.251
GRAS_17	1.2	0.41	1.27	0.47	1.22	0.43	0.151	0.031	-0.116
GRAS_18	1.2	0.43	1.28	0.5	1.25	0.46	0.165	0.101	-0.065
GTI - Personality Traits
GTI_1	0.6	0.84	0.62	0.85	0.64	0.85	0.024	0.04	0.016
GTI_2	1.32	0.93	1.34	0.92	1.23	0.95	0.023	-0.094	-0.117
GTI_3	0.73	0.92	0.81	0.93	0.76	0.91	0.088	0.033	-0.055
GTI_4	0.69	0.9	0.72	0.89	0.65	0.85	0.033	-0.047	-0.082
GTI_5	1.25	0.96	1.26	0.95	1.2	0.96	0.01	-0.046	-0.056
GTI_6	0.7	0.88	0.76	0.89	0.77	0.9	0.073	0.079	0.006
GTI_7	0.5	0.78	0.59	0.83	0.53	0.79	0.107	0.039	-0.068
GTI_8	1	0.99	1.19	0.96	1.04	0.98	0.197	0.042	-0.156
GTI_9	0.46	0.8	0.48	0.79	0.52	0.81	0.025	0.074	0.05
GTI_10	0.6	0.87	0.72	0.9	0.62	0.86	0.141	0.024	-0.116
Note. A = Academic; T = Technical; V = Vocational. d = Cohen's d. Positive d(T−A) indicates Technical > Academic; positive d(V−A) indicates Vocational > Academic; negative d(V−T) indicates Vocational < Technical.

## Sheet: Table S38
Table S38. Factor Loadings by School Type
Standardized Factor Loadings by School Track
Scale	Factor	Item	λ_A	λ_T	λ_V	Δλ_max
GSAS	GRAS-LA Traditional	GSAS_1	0.792	0.783	0.741	0.051
GSAS	GRAS-LA Traditional	GSAS_2	0.818	0.774	0.744	0.073
GSAS	GRAS-LA Traditional	GSAS_3	0.682	0.584	0.664	0.098
GSAS	GRAS-LA Traditional	GSAS_4	0.634	0.494	0.529	0.14
GSAS	GRAS-LA Traditional	GSAS_6	0.785	0.696	0.702	0.089
GSAS	GRAS-LA Traditional	GSAS_7	0.815	0.752	0.782	0.062
GSAS	GRAS-LA Traditional	GSAS_9	0.592	0.551	0.499	0.093
GSAS	GRAS-LA Traditional	GSAS_11	0.658	0.463	0.517	0.195
GSAS	GRAS-LA Traditional	GSAS_18	0.683	0.639	0.706	0.067
GSAS	GRAS-SR Violence	GSAS_5	0.841	0.783	0.769	0.071
GSAS	GRAS-SR Violence	GSAS_8	0.756	0.699	0.776	0.077
GSAS	GRAS-SR Violence	GSAS_13	0.439	0.498	0.565	0.125
GSAS	GRAS-SR Violence	GSAS_15	0.672	0.569	0.627	0.103
GSAS	GRAS-SR Violence	GSAS_16	0.692	0.675	0.75	0.075
GSAS	F3 Control	GSAS_12	0.755	0.711	0.815	0.104
GSAS	F3 Control	GSAS_14	0.76	0.746	0.778	0.032
GSAS	F3 Control	GSAS_17	0.822	0.752	0.797	0.07
GRAS	GRAS-LA	GRAS_7	0.935	0.916	0.866	0.069
GRAS	GRAS-LA	GRAS_8	0.812	0.829	0.823	0.016
GRAS	GRAS-LA	GRAS_14	0.735	0.798	0.769	0.063
GRAS	GRAS-LA	GRAS_16	0.824	0.797	0.714	0.109
GRAS	GRAS-LA	GRAS_17	0.524	0.476	0.65	0.173
GRAS	GRAS-SR	GRAS_2	0.372	0.365	0.391	0.026
GRAS	GRAS-SR	GRAS_3	0.732	0.643	0.507	0.225
GRAS	GRAS-SR	GRAS_5	0.601	0.634	0.582	0.052
GRAS	GRAS-SR	GRAS_6	0.726	0.717	0.719	0.009
GRAS	GRAS-SR	GRAS_9	0.759	0.707	0.718	0.052
GRAS	GRAS-SR	GRAS_10	0.797	0.736	0.708	0.089
GRAS	GRAS-SR	GRAS_11	0.373	0.391	0.475	0.102
GRAS	GRAS-SR	GRAS_12	0.731	0.712	0.608	0.124
GRAS	GRAS-SR	GRAS_18	0.651	0.56	0.571	0.091
GTI	Stereotypes	GTI_1	0.54	0.547	0.637	0.096
GTI	Stereotypes	GTI_2	0.674	0.71	0.721	0.048
GTI	Stereotypes	GTI_3	0.642	0.651	0.723	0.08
GTI	Stereotypes	GTI_4	0.672	0.633	0.708	0.075
GTI	Stereotypes	GTI_5	0.788	0.826	0.736	0.09
GTI	Stereotypes	GTI_6	0.668	0.678	0.731	0.063
GTI	Stereotypes	GTI_7	0.608	0.626	0.715	0.107
GTI	Stereotypes	GTI_8	0.729	0.753	0.723	0.031
GTI	Stereotypes	GTI_9	0.594	0.612	0.707	0.113
GTI	Stereotypes	GTI_10	0.616	0.6	0.703	0.103
Note. A = Academic; T = Technical; V = Vocational. Δλ_max = maximum difference in standardized loadings across groups. Loadings from configural invariance model.

## Sheet: Table S39
Table S39. Scale Means by School Type
Scale-Level Observed Means by School Track
Scale	Academic M (SD)	Technical M (SD)	Vocational M (SD)
GSAS	1.82 (0.52)	2.12 (0.52)	2.03 (0.56)
GRAS	1.29 (0.27)	1.38 (0.29)	1.29 (0.28)
GTI	0.79 (0.52)	0.85 (0.54)	0.80 (0.56)
Note. Scale scores computed as mean of item responses. GSAS range: 1-4; GRAS range: 1-2; GTI range: 0-4.
