# Supplementary material for: The GAB-A: Development and Validation of the Gender Stereotypes and Roles Adherence Battery for Adolescents
Source: Behav Sci (Basel). 2026 Mar 11;16(3):413. doi: 10.3390/bs16030413 (PMC13024607; doi:10.3390/bs16030413)
Supplement: Supplementary file 1 [file behavsci-16-00413-s001.zip › GABA_Supplementary_S5_GenderDifferences.xlsx]

## Sheet: Table S40
Table S40. GSAS Item-Level Gender Differences
Item-Level Descriptive Statistics by Gender: GSAS Attitudinal Stereotypes (18 items)
Item	M_F	SD_F	M_M	SD_M	d	t	p
GSAS_6_RIC	1.523	0.767	2.412	0.975	0.999	27.75	<.001
GSAS_16_RIC	1.303	0.633	2.13	0.996	0.965	27.47	<.001
GSAS_8_RIC	1.365	0.655	1.976	0.909	0.757	21.24	<.001
GSAS_1_RIC	1.712	0.767	2.333	0.907	0.731	20.12	<.001
GSAS_2_RIC	1.431	0.676	1.987	0.857	0.709	19.69	<.001
GSAS_5_RIC	1.224	0.555	1.827	1.026	0.707	20.44	<.001
GSAS_15_RIC	1.355	0.624	1.861	0.877	0.652	18.32	<.001
GSAS_7_RIC	1.719	0.9	2.279	0.967	0.596	16.22	<.001
GSAS_3_RIC	1.698	0.803	2.221	0.94	0.592	16.29	<.001
GSAS_18_RIC	1.651	0.837	2.153	0.936	0.562	15.36	<.001
GSAS_10_RIC*	3.583	0.799	3.106	0.96	-0.534	-14.73	<.001
GSAS_14_RIC	1.545	0.738	1.964	0.9	0.502	13.89	<.001
GSAS_11_RIC	3.036	0.87	3.423	0.744	0.483	12.78	<.001
GSAS_4_RIC	1.547	0.784	1.963	0.927	0.479	13.2	<.001
GSAS_12_RIC	1.493	0.701	1.821	0.83	0.423	11.66	<.001
GSAS_17_RIC	2.102	0.876	2.476	0.919	0.416	11.28	<.001
GSAS_9_RIC	2.358	0.99	2.709	0.965	0.36	9.67	<.001
GSAS_13_RIC	1.303	0.644	1.577	0.88	0.35	9.8	<.001
Note. Sorted by |d| descending. Scale: 1-4. Positive d = males higher.
* Item excluded from final scale.

## Sheet: Table S41
Table S41. GRAS Item-Level Gender Differences
Item-Level Descriptive Statistics by Gender: GRAS Gender Roles (18 items)
Item	M_F	SD_F	M_M	SD_M	d	t	p
GRAS_1_STER*	1.112	0.378	1.579	0.513	1.019	28.52	<.001
GRAS_16_STER	1.19	0.428	1.595	0.504	0.858	23.6	<.001
GRAS_7_STER	1.445	0.513	1.786	0.415	0.74	19.42	<.001
GRAS_8_STER	1.416	0.505	1.735	0.456	0.668	17.77	<.001
GRAS_10_STER	1.06	0.306	1.313	0.48	0.612	17.42	<.001
GRAS_9_STER	1.058	0.346	1.328	0.503	0.61	17.22	<.001
GRAS_14_STER	1.252	0.45	1.544	0.508	0.605	16.55	<.001
GRAS_12_STER	1.078	0.373	1.313	0.499	0.523	14.62	<.001
GRAS_18_STER	1.111	0.345	1.333	0.512	0.497	14.07	<.001
GRAS_3_STER	1.152	0.4	1.387	0.534	0.489	13.68	<.001
GRAS_6_STER	1.209	0.426	1.409	0.516	0.417	11.5	<.001
GRAS_5_STER	1.199	0.414	1.376	0.503	0.381	10.53	<.001
GRAS_4_STER*	1.18	0.45	1.307	0.572	0.244	6.78	<.001
GRAS_17_STER	1.169	0.385	1.271	0.467	0.236	6.51	<.001
GRAS_13_STER*	1.013	0.311	1.088	0.436	0.194	5.46	<.001
GRAS_2_STER	1.169	0.459	1.265	0.6	0.176	4.91	<.001
GRAS_15_STER*	1.24	0.454	1.315	0.549	0.146	4.04	<.001
GRAS_11_STER	1.144	0.403	1.176	0.504	0.068	1.89	.059
Note. Sorted by |d| descending. Scale: 0-2. Positive d = males higher.
* Item excluded from final scale (items 1, 4, 13, 15).

## Sheet: Table S42
Table S42. GTI Item-Level Gender Differences
Item-Level Descriptive Statistics by Gender: GTI Personality Traits (10 items)
Item	M_F	SD_F	M_M	SD_M	d	t	p
GTI_1_ster†	0.455	0.708	0.738	0.919	0.339	9.45	<.001
GTI_7_ster	0.441	0.766	0.612	0.817	0.214	5.82	<.001
GTI_10_ster†	0.734	0.946	0.572	0.814	-0.185	-4.9	<.001
GTI_4_ster	0.614	0.844	0.751	0.915	0.155	4.23	<.001
GTI_8_ster	0.993	0.989	1.128	0.974	0.138	3.7	<.001
GTI_9_ster	0.525	0.86	0.45	0.743	-0.094	-2.49	.013
GTI_6_ster	0.706	0.889	0.754	0.883	0.054	1.46	.145
GTI_2_ster	1.289	0.942	1.327	0.925	0.04	1.09	.276
GTI_5_ster	1.237	0.965	1.245	0.947	0.008	0.23	.819
GTI_3_ster	0.765	0.933	0.765	0.908	0	-0.01	.995
Note. Sorted by |d| descending. Scale: 0-2. Positive d = males higher.
† Item with freed thresholds in partial scalar model.

## Sheet: Table S43
Table S43. GSAS Model-Implied Expected Values
Model-Implied Expected Values by Gender: GSAS (17 items)
Item	E[X]_F	E[X]_M	Δ
GSAS_16_RIC	1.372	2.067	0.695
GSAS_5_RIC	1.194	1.888	0.694
GSAS_7_RIC	1.655	2.337	0.682
GSAS_8_RIC	1.348	2.02	0.672
GSAS_6_RIC	1.68	2.301	0.621
GSAS_1_RIC	1.734	2.33	0.596
GSAS_18_RIC	1.631	2.177	0.546
GSAS_2_RIC	1.451	1.994	0.543
GSAS_15_RIC	1.363	1.898	0.535
GSAS_9_RIC	2.259	2.789	0.53
GSAS_3_RIC	1.705	2.221	0.516
GSAS_11_RIC	3.033	3.479	0.446
GSAS_4_RIC	1.534	1.963	0.429
GSAS_17_RIC	2.076	2.493	0.417
GSAS_13_RIC	1.272	1.66	0.388
GSAS_14_RIC	1.577	1.911	0.334
GSAS_12_RIC	1.492	1.801	0.309
Note. Sorted by |Δ| descending. Δ = E[X]_M - E[X]_F. Scale: 1-4.
E[X] computed from probit model (WLSMV) using thresholds and latent means.

## Sheet: Table S44
Table S44. GRAS Model-Implied Expected Values
Model-Implied Expected Values by Gender: GRAS (14 items)
Item	E[X]_F	E[X]_M	Δ
GRAS_7_STER	1.454	1.842	0.388
GRAS_8_STER	1.422	1.795	0.373
GRAS_14_STER	1.237	1.587	0.35
GRAS_16_STER	1.237	1.559	0.322
GRAS_6_STER	1.188	1.425	0.237
GRAS_3_STER	1.163	1.363	0.2
GRAS_5_STER	1.182	1.373	0.191
GRAS_9_STER	1.091	1.277	0.186
GRAS_12_STER	1.093	1.276	0.183
GRAS_17_STER	1.119	1.3	0.181
GRAS_10_STER	1.103	1.271	0.168
GRAS_18_STER	1.114	1.277	0.163
GRAS_2_STER	1.147	1.297	0.15
GRAS_11_STER	1.091	1.215	0.124
Note. Sorted by |Δ| descending. Δ = E[X]_M - E[X]_F. Scale: 0-2.

## Sheet: Table S45
Table S45. GTI Model-Implied Expected Values
Model-Implied Expected Values by Gender: GTI (10 items)
Item	E[X]_F	E[X]_M	Δ
GTI_1_ster†	0.455	0.747	0.292
GTI_10_ster†	0.734	0.544	-0.19
GTI_5_ster	1.207	1.295	0.088
GTI_8_ster	1.024	1.107	0.083
GTI_2_ster	1.277	1.35	0.073
GTI_6_ster	0.697	0.767	0.07
GTI_3_ster	0.729	0.798	0.069
GTI_4_ster	0.659	0.725	0.066
GTI_7_ster	0.503	0.56	0.057
GTI_9_ster	0.481	0.532	0.051
Note. Sorted by |Δ| descending. Δ = E[X]_M - E[X]_F. Scale: 0-2.
† Item with freed thresholds in partial scalar model.
