# Supplementary material for: The GAB-A: Development and Validation of the Gender Stereotypes and Roles Adherence Battery for Adolescents
Source: Behav Sci (Basel). 2026 Mar 11;16(3):413. doi: 10.3390/bs16030413 (PMC13024607; doi:10.3390/bs16030413)
Supplement: Supplementary file 1 [file behavsci-16-00413-s001.zip › GABA_Supplementary_S6_Validity.xlsx]

## Sheet: Table S46
Table S46. Scale-Criterion Correlations (Males)
GAB-A Scale	BPAQ Total	BPAQ Physical	BPAQ Verbal	BPAQ Anger	BPAQ Hostility	K10 Distress	RSES Self-Esteem	PAQ-S
GSAS Total	0.211***	0.271***	0.078**	0.186***	0.085***	0.066**	-0.075**	0.095***
GSAS-TS	0.172***†	0.242***†	0.064**†	0.140***†	0.053*†	0.040	-0.038	0.077**†
GSAS-VM	0.163***†	0.199***†	0.026	0.156***†	0.088***†	0.061*†	-0.101***†	0.088***†
GSAS-RC	0.213***†	0.236***†	0.126***†	0.196***†	0.093***†	0.083***†	-0.069**†	0.075**†
GRAS Total	0.159***	0.218***	0.075**	0.138***	0.040	-0.006	0.011	0.045
G4Q27 F1 Ruoli Sessuali	0.116***†	0.164***†	0.063*†	0.109***†	0.011	-0.022	0.026	0.046
G4Q27 F2 Ruoli Attività	0.156***†	0.210***†	0.069**†	0.130***†	0.050*	0.004	0.001	0.036
GTI Total	0.235***†	0.215***†	0.172***†	0.195***†	0.156***†	0.110***†	-0.030	0.117***†
Note. * p < .05, ** p < .01, *** p < .001; † FDR correct

## Sheet: Table S47
Table S47. Scale-Criterion Correlations (Females)
GAB-A Scale	BPAQ Total	BPAQ Physical	BPAQ Verbal	BPAQ Anger	BPAQ Hostility	K10 Distress	RSES Self-Esteem	PAQ-S
GSAS Total	0.007	0.102***	-0.075**	0.022	-0.071*	-0.046	0.036	-0.013
GSAS-TS	-0.005	0.076**†	-0.065*†	0.013	-0.075**†	-0.065*†	0.048	-0.022
GSAS-VM	-0.085**†	0.025	-0.162***†	-0.069*†	-0.117***†	-0.068*†	0.046	-0.033
GSAS-RC	0.133***†	0.173***†	0.049	0.128***†	0.046	0.062*†	-0.032	0.040
GRAS Total	-0.008	0.016	0.005	0.024	-0.069*	-0.116***	0.082**	-0.050
G4Q27 F1 Ruoli Sessuali	-0.014	-0.009	0.025	0.010	-0.057*	-0.145***†	0.075**†	-0.058*
G4Q27 F2 Ruoli Attività	-0.001	0.033	-0.013	0.031	-0.064*†	-0.064*†	0.070*†	-0.032
GTI Total	0.158***†	0.120***†	0.067*†	0.156***†	0.146***†	0.087**†	-0.108***†	0.134***†
Note. * p < .05, ** p < .01, *** p < .001; † FDR correct

## Sheet: Table S48
Table S48. Inter-Scale Correlations (Males)
	GSAS	GSAS-TS	GSAS-VM	GSAS-RC	GRAS	GRAS-LA	GRAS-SR	GTI
	G26 Tot	G26 F1	G26 F2	G26 F3	G27 Tot	G27 F1	G27 F2	G29 Tot
GSAS	-
GSAS-TS	.923***	-
GSAS-VM	.823***	.615***†	-
GSAS-RC	.663***	.455***†	.430***†	-
GRAS	.598***	.624***	.436***	.299***	-
GRAS-LA	.429***	.446***†	.313***†	.222***†	.803***	-
GRAS-SR	.590***	.618***†	.430***†	.291***†	.937***	.544***†	-
GTI	.368***	.384***†	.259***†	.196***†	.518***	.467***†	.456***†	-
Note. * p < .05, ** p < .01, *** p < .001; † FDR correct

## Sheet: Table S49
Table S49. Inter-Scale Correlations (Females)
	GSAS	GSAS-TS	GSAS-VM	GSAS-RC	GRAS	GRAS-LA	GRAS-SR	GTI
	G26 Tot	G26 F1	G26 F2	G26 F3	G27 Tot	G27 F1	G27 F2	G29 Tot
GSAS	-
GSAS-TS	.938***	-
GSAS-VM	.756***	.583***†	-
GSAS-RC	.642***	.431***†	.349***†	-
GRAS	.525***	.551***	.356***	.229***	-
GRAS-LA	.385***	.409***†	.251***†	.168***†	.852***	-
GRAS-SR	.522***	.545***†	.364***†	.228***†	.893***	.526***†	-
GTI	.262***	.295***†	.121***†	.125***†	.365***	.354***†	.289***†	-
Note. * p < .05, ** p < .01, *** p < .001; † FDR correct

## Sheet: Table S50
Table S50. GSAS Item-Criterion Correlations (Total)
Item	BPAQ Total	BPAQ Physical	BPAQ Verbal	BPAQ Anger	BPAQ Hostility	K10	RSES	PAQ-S
Woman care home	0.007	0.178***†	-0.054**†	-0.045*†	-0.114***†	-0.123***†	0.118***†	-0.094***†
Family > career	-0.008	0.154***†	-0.061***†	-0.053**†	-0.118***†	-0.117***†	0.070***†	-0.089***†
Stay home if earns	0.005	0.135***†	-0.049**†	-0.042*†	-0.076***†	-0.091***†	0.096***†	-0.110***†
Science/humanities	0.002	0.100***†	-0.041*†	-0.036	-0.053**†	-0.093***†	0.070***†	-0.041*†
Female infidelity	0.033	0.186***†	-0.059**†	-0.024	-0.063***†	-0.087***†	0.073***†	-0.060**†
Men leaders	0.020	0.182***†	-0.035	-0.046*†	-0.092***†	-0.157***†	0.149***†	-0.115***†
Mother/wife role	0.009	0.170***†	-0.057**†	-0.027	-0.112***†	-0.135***†	0.110***†	-0.082***†
Men lose temper	0.022	0.166***†	-0.073***†	-0.027	-0.061***†	-0.099***†	0.066***†	-0.038*
Women fragile	0.065***†	0.142***†	-0.006	0.025	0.005	-0.041*†	0.043*†	0.005
G4Q26_10 (escl.)	0.020	-0.105***†	0.072***†	0.046*†	0.095***†	0.083***†	-0.053**†	0.061***†
Protect woman	0.063***†	0.177***†	0.015	0.020	-0.050**†	-0.070***†	0.085***†	-0.013
Check phone	0.071***†	0.149***†	0.008	0.040*†	-0.009	-0.023	0.013	-0.025
IPV private	-0.034	0.054**†	-0.074***†	-0.048**†	-0.072***†	-0.065***†	0.026	-0.029
Social passwords	0.066***†	0.166***†	0.016	0.022	-0.032	-0.054**†	0.065***†	-0.065***†
No=yes	0.035	0.162***†	-0.041*†	0.001	-0.063***†	-0.099***†	0.085***†	-0.061***†
Dress provoc.	-0.048**†	0.101***†	-0.110***†	-0.099***†	-0.101***†	-0.167***†	0.111***†	-0.147***†
Know location	0.178***†	0.262***†	0.087***†	0.134***†	0.035	0.008	0.009	0.027
Mothers childcare	-0.005	0.103***†	-0.054**†	-0.034	-0.071***†	-0.114***†	0.065***†	-0.046*†
Note. * p < .05, ** p < .01, *** p < .001; † FDR correct

## Sheet: Table S51
Table S51. GSAS Item-Criterion Correlations (Males)
Item	BPAQ Total	BPAQ Physical	BPAQ Verbal	BPAQ Anger	BPAQ Hostility	K10	RSES	PAQ-S
Woman care home	0.124***†	0.202***†	0.038	0.096***†	0.015	0.031	-0.009	0.055*†
Family > career	0.086***†	0.148***†	-0.005	0.081***†	0.006	0.046	-0.083***†	0.053*
Stay home if earns	0.106***†	0.148***†	0.057*†	0.076**†	0.031	0.041	-0.037	0.008
Science/humanities	0.058*†	0.079**†	0.018	0.050*	0.020	0.007	-0.011	0.049*
Female infidelity	0.144***†	0.202***†	0.020	0.121***†	0.063*†	0.057*†	-0.065**†	0.072**†
Men leaders	0.172***†	0.207***†	0.102***†	0.143***†	0.070**†	0.020	0.023	0.047
Mother/wife role	0.122***†	0.187***†	0.028	0.105***†	0.025	0.020	-0.014	0.050*
Men lose temper	0.174***†	0.192***†	0.052*	0.174***†	0.097***†	0.091***†	-0.107***†	0.133***†
Women fragile	0.118***†	0.154***†	0.044	0.085***†	0.060*†	0.023	-0.011	0.048
G4Q26_10 (escl.)	-0.067**†	-0.107***†	-0.002	-0.073**†	-0.003	-0.028	0.063**†	-0.065**†
Protect woman	0.138***†	0.193***†	0.083***†	0.104***†	0.032	0.009	0.012	0.072**†
Check phone	0.131***†	0.136***†	0.058*†	0.129***†	0.072**†	0.074**†	-0.082***†	0.051*
IPV private	0.021	0.033	-0.020	0.038	0.001	0.004	-0.043	0.038
Social passwords	0.142***†	0.165***†	0.103***†	0.123***†	0.048	0.045	-0.021	0.025
No=yes	0.129***†	0.157***†	0.047	0.133***†	0.046	0.025	-0.026	0.036
Dress provoc.	0.079**†	0.081***†	-0.010	0.060*†	0.086***†	0.027	-0.094***†	0.018
Know location	0.238***†	0.266***†	0.138***†	0.219***†	0.105***†	0.083***†	-0.067**†	0.104***†
Mothers childcare	0.079**†	0.095***†	0.011	0.077**†	0.045	0.036	-0.091***†	0.070**†
Nota. * p < .05, ** p < .01, *** p < .001; † FDR corretto

## Sheet: Table S52
Table S52. GSAS Item-Criterion Correlations (Females)
Item	BPAQ Total	BPAQ Physical	BPAQ Verbal	BPAQ Anger	BPAQ Hostility	K10	RSES	PAQ-S
Woman care home	-0.032	0.038	-0.060*	-0.012	-0.092***†	-0.051	0.041	-0.060*
Family > career	-0.025	0.052	-0.026	-0.022	-0.099***†	-0.066*	0.027	-0.054
Stay home if earns	-0.035	0.021	-0.091**†	-0.019	-0.051	-0.033	0.069*†	-0.082**†
Science/humanities	0.006	0.049	-0.040	-0.004	-0.010	-0.040	0.009	0.002
Female infidelity	-0.029	0.037	-0.076**†	-0.027	-0.057*	-0.011	0.023	-0.016
Men leaders	-0.025	0.006	-0.060*	-0.004	-0.041	-0.033	-0.007	-0.021
Mother/wife role	-0.038	0.061*	-0.071*†	-0.013	-0.129***†	-0.110***†	0.071*†	-0.060*
Men lose temper	-0.079**†	0.004	-0.140***†	-0.084**†	-0.074**†	-0.067*	0.039	-0.022
Women fragile	0.063*	0.075**†	-0.005	0.064*	0.045	0.023	-0.015	0.078**†
G4Q26_10 (escl.)	0.055	-0.013	0.088**†	0.045	0.082**†	0.019	-0.017	0.055
Protect woman	0.061*	0.098***†	0.022	0.070*†	-0.011	0.016	0.013	0.050
Check phone	0.067*	0.102***†	0.016	0.062*	0.012	0.029	-0.019	0.021
IPV private	-0.061*	0.020	-0.099***†	-0.069*†	-0.080**†	-0.021	-0.010	-0.000
Social passwords	0.052	0.090**†	-0.011	0.050	0.013	0.020	-0.001	-0.016
No=yes	0.011	0.066*	-0.062*	0.025	-0.027	-0.012	0.006	0.032
Dress provoc.	-0.107***†	-0.043	-0.131***†	-0.061*	-0.128***†	-0.099***†	0.088**†	-0.097***†
Know location	0.181***†	0.204***†	0.100***†	0.175***†	0.076**†	0.091**†	-0.050	0.080**†
Mothers childcare	-0.026	0.022	-0.049	-0.006	-0.066*	-0.093***†	0.070*†	-0.008
Note. * p < .05, ** p < .01, *** p < .001; † FDR corrected

## Sheet: Table S53
Table S53. GRAS Item-Criterion Correlations (Total)
Item	BPAQ Total	BPAQ Physical	BPAQ Verbal	BPAQ Anger	BPAQ Hostility	K10	RSES	PAQ-S
G4Q27_1 (escl.)	0.004	0.160***†	-0.018	-0.065***†	-0.106***†	-0.179***†	0.160***†	-0.135***†
Cooking	0.023	0.070***†	-0.014	0.027	-0.030	-0.050**†	0.027	-0.036*
Financial support	0.040*	0.139***†	-0.012	-0.002	-0.038*	-0.067***†	0.089***†	-0.071***†
G4Q27_4 (escl.)	0.019	0.055**†	-0.007	-0.003	-0.004	-0.067***†	0.039*	-0.009
Childcare	0.030	0.099***†	-0.000	-0.001	-0.027	-0.077***†	0.079***†	-0.046*†
Cleaning	0.038*	0.145***†	0.012	0.008	-0.075***†	-0.105***†	0.088***†	-0.080***†
Football	-0.020	0.095***†	-0.015	-0.062***†	-0.105***†	-0.192***†	0.160***†	-0.125***†
Dancing	0.029	0.154***†	0.003	-0.006	-0.093***†	-0.153***†	0.139***†	-0.081***†
In charge work	0.030	0.156***†	-0.011	-0.024	-0.067***†	-0.120***†	0.115***†	-0.060**†
Earning money	0.040*	0.161***†	-0.005	-0.001	-0.067***†	-0.090***†	0.096***†	-0.075***†
Grocery	0.043*†	0.062***†	0.033	0.040*	-0.004	-0.024	0.005	0.028
President	-0.009	0.097***†	-0.043*†	-0.039*	-0.078***†	-0.115***†	0.114***†	-0.074***†
G4Q27_13 (escl.)	0.012	0.056**†	0.011	-0.016	-0.022	-0.053**†	0.058**†	-0.058**†
Video games	-0.018	0.093***†	-0.022	-0.041*†	-0.111***†	-0.182***†	0.141***†	-0.089***†
G4Q27_15 (escl.)	0.012	0.032	0.002	0.007	-0.010	-0.047*†	0.022	-0.018
Combat sports	-0.026	0.106***†	-0.043*†	-0.085***†	-0.097***†	-0.188***†	0.143***†	-0.121***†
Reading	0.020	0.060**†	0.012	0.015	-0.033	-0.039*	0.023	-0.017
Police officer	0.005	0.091***†	-0.038*	-0.037*	-0.034	-0.088***†	0.085***†	-0.066***†
Note. * p < .05, ** p < .01, *** p < .001; † FDR corrected

## Sheet: Table S54
Table S54. GRAS Item-Criterion Correlations (Males)
Item	BPAQ Total	BPAQ Physical	BPAQ Verbal	BPAQ Anger	BPAQ Hostility	K10	RSES	PAQ-S
G4Q27_1 (escl.)	0.105***†	0.145***†	0.072**†	0.071**†	0.030	-0.019	0.018	-0.017
Cooking	0.045	0.066**†	-0.006	0.061*†	0.004	-0.003	-0.025	-0.005
Financial support	0.094***†	0.134***†	0.043	0.066**†	0.031	0.006	0.009	0.013
G4Q27_4 (escl.)	0.018	0.019	-0.014	0.012	0.027	-0.035	-0.015	0.019
Childcare	0.095***†	0.117***†	0.058*†	0.076**†	0.036	0.008	-0.006	0.034
Cleaning	0.120***†	0.180***†	0.084***†	0.105***†	-0.004	-0.035	0.022	-0.009
Football	0.062*†	0.094***†	0.047	0.053*	-0.005	-0.047	0.074**†	0.004
Dancing	0.104***†	0.153***†	0.049*	0.104***†	0.000	-0.014	0.027	0.050*
In charge work	0.143***†	0.188***†	0.062*†	0.113***†	0.057*	0.007	0.009	0.065**†
Earning money	0.126***†	0.177***†	0.057*	0.113***†	0.023	0.016	0.004	0.019
Grocery	0.068**†	0.078**†	0.049*	0.060*†	0.022	0.001	-0.022	0.032
President	0.095***†	0.129***†	0.032	0.074**†	0.040	0.002	0.009	0.035
G4Q27_13 (escl.)	0.049*	0.057*	0.021	0.027	0.038	0.020	0.005	-0.007
Video games	0.064**†	0.099***†	0.026	0.062*†	-0.000	-0.040	0.017	0.040
G4Q27_15 (escl.)	0.011	0.013	-0.003	0.012	0.007	-0.032	-0.014	0.003
Combat sports	0.110***†	0.144***†	0.061*†	0.085***†	0.039	-0.005	0.018	0.024
Reading	0.062*†	0.078**†	0.036	0.077**†	0.000	0.029	-0.040	0.040
Police officer	0.070**†	0.082***†	0.003	0.042	0.068**†	0.020	0.008	0.015
Note. * p < .05, ** p < .01, *** p < .001; † FDR corrected

## Sheet: Table S55
Table S55. GRAS Item-Criterion Correlations (Females)
Item	BPAQ Total	BPAQ Physical	BPAQ Verbal	BPAQ Anger	BPAQ Hostility	K10	RSES	PAQ-S
G4Q27_1 (escl.)	0.032	0.034	0.031	0.054	-0.015	-0.036	0.029	0.026
Cooking	0.022	0.045	0.004	0.043	-0.028	-0.048	0.036	-0.020
Financial support	0.049	0.065*	-0.003	0.064*	0.015	0.034	0.028	-0.024
G4Q27_4 (escl.)	0.064*	0.066*	0.046	0.058*	0.031	-0.016	0.025	0.045
Childcare	0.006	0.007	-0.012	0.018	0.003	-0.042	0.062*	-0.026
Cleaning	-0.006	0.026	-0.009	0.011	-0.053	-0.041	0.033	-0.039
Football	-0.001	-0.004	0.030	0.012	-0.029	-0.112***†	0.043	-0.054
Dancing	0.050	0.067*	0.056*	0.064*	-0.027	-0.082**†	0.062*	-0.025
In charge work	-0.038	-0.002	-0.008	-0.032	-0.078**	-0.066*	0.058*	-0.034
Earning money	0.018	0.027	0.014	0.034	-0.018	0.010	0.006	0.001
Grocery	0.021	0.027	0.026	0.039	-0.022	-0.034	0.017	0.051
President	-0.079**	-0.050	-0.063*	-0.039	-0.103***†	-0.078**	0.086**†	-0.054
G4Q27_13 (escl.)	-0.011	0.017	0.035	-0.018	-0.059*	-0.084**†	0.072**	-0.073**
Video games	-0.031	-0.015	0.015	0.007	-0.094***†	-0.155***†	0.106***†	-0.066*
G4Q27_15 (escl.)	0.039	0.033	0.033	0.051	0.012	-0.011	0.018	0.005
Combat sports	-0.078**	-0.086**†	-0.041	-0.067*	-0.043	-0.130***†	0.029	-0.047
Reading	0.001	-0.008	0.020	0.007	-0.009	-0.035	0.021	-0.012
Police officer	-0.010	0.012	-0.014	0.006	-0.039	-0.046	0.015	-0.010
Note. * p < .05, ** p < .01, *** p < .001; † FDR corrected

[truncated: 4 more sheets: Table S56, Table S57, Table S58, Table S59]
