# Supplementary material for: The GAB-A: Development and Validation of the Gender Stereotypes and Roles Adherence Battery for Adolescents
Source: Behav Sci (Basel). 2026 Mar 11;16(3):413. doi: 10.3390/bs16030413 (PMC13024607; doi:10.3390/bs16030413)
Supplement: Supplementary file 1 [file behavsci-16-00413-s001.zip › GABA_Supplementary_S7_ResponseStyles.xlsx]

## Sheet: Table S60
Table S60. Response Style Index Definitions
Response Style Index Definitions by Scale
Scale	Index	Definition	Range
GSAS (GSAS)	ARS	Acquiescence Response Style: Mean of raw item responses	1–4
GSAS (GSAS)	ERS	Extreme Response Style: Proportion of responses = 1 or 4	0–1
GSAS (GSAS)	ERS_disagree	Proportion of responses = 1 (Strongly Disagree)	0–1
GSAS (GSAS)	ERS_agree	Proportion of responses = 4 (Strongly Agree)	0–1
GRAS (GRAS)	EgalRS	Egalitarian Response Style: Proportion = 1 (It doesn't matter)	0–1
GRAS (GRAS)	SRS	Stereotypical Response Style: Proportion = 2	0–1
GRAS (GRAS)	CRS	Counter-stereotypical Response Style: Proportion = 0	0–1
GTI (GTI)	EgalRS	Egalitarian Response Style: Proportion = 0 (It doesn't matter)	0–1
GTI (GTI)	SRS	Stereotypical Response Style: Proportion = 2	0–1
GTI (GTI)	CRS	Counter-stereotypical Response Style: Proportion = 1	0–1
Note. GSAS = Gender Stereotyped Attitude Scale; GRAS = Gender Role Activities Scale; GTI = Gendered Traits Inventory. GSAS response format: 1 = Strongly Disagree, 2 = Somewhat Disagree, 3 = Somewhat Agree, 4 = Strongly Agree. GRAS/GTI response format: Females / Males / It doesn't matter.

## Sheet: Table S61
Table S61. Response Style Descriptives
Response Style Indices: Descriptive Statistics (N = 2,955)
Scale	Index	n	M	SD	Mdn	Min	Max
GSAS (GSAS)	ARS	2955	1.959	0.544	1.882	1	4
GSAS (GSAS)	ERS	2955	0.509	0.237	0.529	0	1
GSAS (GSAS)	ERS_disagree	2955	0.422	0.266	0.412	0	1
GSAS (GSAS)	ERS_agree	2955	0.087	0.128	0.059	0	1
GSAS (GSAS)	SD	2955	0.814	0.242	0.827	0	1.543
GRAS (GRAS)	EgalRS	2955	0.647	0.293	0.714	0	1
GRAS (GRAS)	SRS	2955	0.335	0.281	0.286	0	1
GRAS (GRAS)	CRS	2955	0.018	0.055	0	0	0.929
GRAS (GRAS)	SD	2955	0.372	0.22	0.469	0	1.038
GTI (GTI)	EgalRS	2955	0.549	0.3	0.5	0	1
GTI (GTI)	SRS	2955	0.357	0.246	0.4	0	1
GTI (GTI)	CRS	2955	0.094	0.127	0	0	0.7
GTI (GTI)	SD	2955	0.729	0.344	0.85	0	1.054
Note. ARS = Acquiescence Response Style; ERS = Extreme Response Style; EgalRS = Egalitarian Response Style; SRS = Stereotypical Response Style; CRS = Counter-stereotypical Response Style; SD = intra-individual standard deviation.

## Sheet: Table S62
Table S62. Problematic Response Patterns
Identification of Problematic Response Patterns
Scale	Flag	n	%
GSAS (GSAS)	Zero Variance	44	1.49
GSAS (GSAS)	All Disagree (= 1)	33	1.12
GSAS (GSAS)	All Agree (= 4)	5	0.17
GSAS (GSAS)	Total Problematic	44	1.49
GRAS (GRAS)	Zero Egalitarian	78	2.64
GRAS (GRAS)	Straight-lining on Females	0	0
GRAS (GRAS)	Straight-lining on Males	1	0.03
GRAS (GRAS)	Total Problematic	1	0.03
GTI (GTI)	Zero Egalitarian	159	5.38
GTI (GTI)	Straight-lining on Females	2	0.07
GTI (GTI)	Straight-lining on Males	3	0.1
GTI (GTI)	Total Problematic	5	0.17
Note. Zero Variance = all identical responses across items. Zero Egalitarian = no responses of "It doesn't matter." Straight-lining = perfect pattern consistent with always selecting the same column position in the questionnaire (Females or Males).

## Sheet: Table S63
Table S63. Problematic Cases by Gender
Problematic Cases by Gender
Gender	n	GSAS n	GSAS %	GRAS n	GRAS %	GTI n	GTI %
Female	1289	25	1.94	0	0	2	0.16
Male	1666	19	1.14	1	0.06	3	0.18
Note. GSAS = Gender Stereotyped Attitude Scale (zero variance cases); GRAS = Gender Role Activities Scale (straight-lining cases); GTI = Gendered Traits Inventory (straight-lining cases).

## Sheet: Table S64
Table S64. Problematic Cases by School Type
Problematic Cases by School Type
School Type	n	GSAS n	GSAS %	GRAS n	GRAS %	GTI n	GTI %
Liceo	1390	26	1.87	0	0	1	0.07
Tecnico	989	8	0.81	0	0	3	0.3
Professionale	576	10	1.74	1	0.17	1	0.17
Note. Liceo = academic track; Tecnico = technical track; Professionale = vocational track.

## Sheet: Table S65
Table S65. Response Style Association Tests
Association Tests for Problematic Cases by Demographic Groups
Scale	Grouping	Test	χ²	df	p
GSAS (GSAS)	Gender	Chi-square	2.64	1	.104
GRAS (GRAS)	Gender	Fisher's exact	—	—	1.000
GTI (GTI)	Gender	Fisher's exact	—	—	1.000
GSAS (GSAS)	School	Chi-square	4.74	2	.094
GRAS (GRAS)	School	Fisher's exact	—	—	.195
GTI (GTI)	School	Fisher's exact	—	—	.353
Note. Fisher's exact test was used when expected cell frequencies were < 5.

## Sheet: Table S66
Table S66. Response Styles by Gender
Response Style Indices by Gender
	Female		Male
Variable	M	SD	M	SD	t	df	p	d	95% CI
GSAS_ARS	1.668	0.416	2.183	0.525	-29.71	2951.2	< .001	-1.07	[-1.15, -0.99]
GSAS_ERS	0.609	0.21	0.431	0.226	22.11	2856.6	< .001	0.81	[0.74, 0.89]
GSAS_ERS_disagree	0.564	0.234	0.312	0.236	28.92	2781.3	< .001	1.07	[0.99, 1.15]
GSAS_ERS_agree	0.046	0.08	0.119	0.147	-17.31	2676	< .001	-0.6	[-0.67, -0.52]
GRAS_EgalRS	0.779	0.235	0.544	0.292	24.21	2949	< .001	0.87	[0.80, 0.95]
GRAS_SRS	0.205	0.221	0.436	0.282	-24.96	2952.5	< .001	-0.9	[-0.97, -0.82]
GRAS_CRS	0.016	0.057	0.02	0.053	-1.92	2653.5	.055	-0.07	[-0.14, 0.00]
GTI_EgalRS	0.573	0.294	0.529	0.303	3.95	2808.3	< .001	0.15	[0.07, 0.22]
GTI_SRS	0.349	0.248	0.364	0.244	-1.59	2748.5	.113	-0.06	[-0.13, 0.01]
GTI_CRS	0.078	0.114	0.107	0.134	-6.39	2929.2	< .001	-0.23	[-0.31, -0.16]
Note. Negative d indicates higher values for males. ARS = Acquiescence Response Style; ERS = Extreme Response Style; EgalRS = Egalitarian Response Style; SRS = Stereotypical Response Style; CRS = Counter-stereotypical Response Style.

## Sheet: Table S67
Table S67. Response Styles by School Type
Response Style Indices by School Type
	Liceo		Tecnico		Professionale
Variable	M	SD	M	SD	M	SD	F	df	p	η²
GSAS_ARS	1.816	0.516	2.117	0.524	2.03	0.556	100.85	2, 2952	< .001	.064
GSAS_ERS	0.542	0.241	0.46	0.224	0.511	0.234	35.88	2, 2952	< .001	.024
GSAS_ERS_disagree	0.482	0.271	0.348	0.241	0.402	0.26	79.51	2, 2952	< .001	.051
GSAS_ERS_agree	0.06	0.103	0.112	0.137	0.11	0.149	61.15	2, 2952	< .001	.040
GRAS_EgalRS	0.684	0.281	0.582	0.294	0.67	0.3	38.05	2, 2952	< .001	.025
GRAS_SRS	0.302	0.272	0.397	0.283	0.309	0.284	36.2	2, 2952	< .001	.024
GRAS_CRS	0.014	0.043	0.022	0.067	0.02	0.055	6.49	2, 2952	.002	.004
GTI_EgalRS	0.565	0.289	0.525	0.302	0.549	0.321	5.17	2, 2952	.006	.003
GTI_SRS	0.35	0.243	0.375	0.247	0.345	0.251	3.86	2, 2952	.021	.003
GTI_CRS	0.085	0.115	0.1	0.134	0.107	0.139	7.81	2, 2952	< .001	.005
Note. Liceo = academic track; Tecnico = technical track; Professionale = vocational track. η² = eta-squared effect size.

## Sheet: Table S68
Table S68. Response Style-Scale Correlations
Correlations Between Response Style Indices and Scale Scores
RS Index	GSAS (GSAS)	GRAS (GRAS)	GTI (GTI)
GSAS_ARS	1.00***	.65***	.31***
GSAS_ERS	-.62***	-.40***	-.17***
GSAS_ERS_disagree	-.91***	-.58***	-.27***
GSAS_ERS_agree	.75***	.48***	.24***
GRAS_EgalRS	-.69***	-.93***	-.48***
GRAS_SRS	.68***	.98***	.47***
GRAS_CRS	.17***	-.08***	.16***
GTI_EgalRS	-.34***	-.45***	-.98***
GTI_SRS	.27***	.41***	.97***
GTI_CRS	.29***	.28***	.44***
Note. *p < .05. **p < .01. ***p < .001. GSAS = Gender Stereotyped Attitude Scale; GRAS = Gender Role Activities Scale; GTI = Gendered Traits Inventory.

## Sheet: Table S69
Table S69. Response Style-Criterion Correlations
Correlations Between Response Style Indices and Criterion Variables
RS Index	RSES	K10	BPAQ	Physical	Verbal	Anger	Hostility	PAQ-S
GSAS_ARS	.12***	-.15***	.05*	.25***	-.06**	-.02	-.10***	-.10***
GSAS_ERS	-.10***	.17***	.06***	-.09***	.12***	.11***	.12***	.12***
GSAS_ERS_disagree	-.12***	.17***	.01	-.19***	.10***	.08***	.12***	.12***
GSAS_ERS_agree	.07***	-.05**	.10***	.22***	.02	.05**	-.03	-.04*
GRAS_EgalRS	-.15***	.17***	-.05**	-.22***	.01	.00	.10***	.11***
GRAS_SRS	.16***	-.18***	.04*	.21***	-.02	-.01	-.10***	-.11***
GRAS_CRS	-.02	.03	.07***	.10***	.01	.06***	.01	.00
GTI_EgalRS	.04*	-.07***	-.20***	-.20***	-.11***	-.16***	-.13***	-.10***
GTI_SRS	-.05**	.07***	.17***	.15***	.11***	.14***	.13***	.11***
GTI_CRS	.01	.03	.13***	.17***	.06**	.10***	.05**	.02
Note. *p < .05. **p < .01. ***p < .001. RSES = Rosenberg Self-Esteem Scale; K10 = Kessler Psychological Distress Scale; BPAQ = Buss-Perry Aggression Questionnaire (total); Physical = Physical Aggression; Verbal = Verbal Aggression; PAQ-S = Perth Alexithymia Questionnaire-Short.
