# Supplementary material for: The GAB-A: Development and Validation of the Gender Stereotypes and Roles Adherence Battery for Adolescents
Source: Behav Sci (Basel). 2026 Mar 11;16(3):413. doi: 10.3390/bs16030413 (PMC13024607; doi:10.3390/bs16030413)
Supplement: Supplementary file 1 [file behavsci-16-00413-s001.zip › GABA_Supplementary_S8_Normative.xlsx]

## Sheet: Table S70
Table S70. GAB-A Descriptive Statistics
Scale/Factor	Group	N	M	SD	Skew	Kurt
GSAS Total (17 items)	Total (weighted)	2955	1.926	0.539	0.49	0.562
	Females	1289	1.668	0.416	0.841	1.278
	Males	1666	2.183	0.525	0.139	-0.154
GSAS-TS Traditional Stereotypes (9 items)	Total (weighted)	2955	2.12	0.618	0.313	-0.08
	Females	1289	1.853	0.523	0.625	0.184
	Males	1666	2.387	0.591	0.001	-0.343
GSAS-VM Violence/Sexuality Myths (5 items)	Total (weighted)	2955	1.592	0.597	1.249	2.298
	Females	1289	1.31	0.394	1.833	4.592
	Males	1666	1.874	0.632	0.666	0.004
GSAS-RC Relational Control (3 items)	Total (weighted)	2955	1.9	0.69	0.548	-0.118
	Females	1289	1.713	0.611	0.776	0.142
	Males	1666	2.087	0.713	0.319	-0.379
GRAS Total (14 items)	Total (weighted)	2955	1.303	0.277	0.484	-0.159
	Females	1289	1.19	0.222	0.852	0.348
	Males	1666	1.417	0.281	0.116	-0.666
GRAS-LA Leisure Activities (5 items)	Total (weighted)	2955	1.44	0.359	-0.039	-0.47
	Females	1289	1.294	0.328	0.535	-0.643
	Males	1666	1.586	0.327	-0.614	-0.298
GRAS-SR Social Roles (9 items)	Total (weighted)	2955	1.227	0.283	0.913	0.718
	Females	1289	1.131	0.212	1.321	2.111
	Males	1666	1.322	0.311	0.506	-0.674
GTI Total (10 items)	Total (weighted)	2955	0.811	0.535	0.051	-0.969
	Females	1289	0.776	0.532	0.136	-0.939
	Males	1666	0.834	0.534	-0.017	-0.976
Note. GSAS = Gender Stereotyped Attitude Scale (range 1-4); GRAS = Gender Role Activities Scale (range 0-2); GTI = Gendered Traits Inventory (range 0-2). 'Total (weighted)' statistics computed with 50/50 gender balancing weights. N = 2,955.

## Sheet: Table S71
Table S71. Percentile Distributions
Scale/Factor	Range	Group	P5	P10	P25	P50	P75	P90	P95
GSAS Total (17 items)	17–68	Total (weighted)	20	22	27	32	38	43	46
		Females	19	20	23	28	33	38	41
		Males	22	25	31	37	43	48	51
GSAS-TS Traditional Stereotypes (9 items)	9–36	Total (weighted)	10	12	14	18	22	24	26
		Females	9	10	12	15	19	22	24
		Males	11	13	17	21	24	27	29
GSAS-VM Violence/Sexuality Myths (5 items)	5–20	Total (weighted)	5	5	6	8	10	12	13
		Females	5	5	5	6	8	10	11
		Males	5	6	7	9	11	14	15
GSAS-RC Relational Control (3 items)	3–12	Total (weighted)	4	4	6	6	7	8	9
		Females	3	4	5	6	6	7	8
		Males	5	5	6	7	8	9	10
GRAS Total (14 items)	0–28	Total (weighted)	14	14	16	18	21	23	24
		Females	14	14	14	16	19	21	23
		Males	14	14	17	20	23	25	26
GRAS-LA Leisure Activities (5 items)	0–10	Total (weighted)	5	5	6	7	8	10	10
		Females	5	5	5	6	8	9	9
		Males	5	5	7	8	9	10	10
GRAS-SR Social Roles (9 items)	0–18	Total (weighted)	8	9	9	10	12	14	16
		Females	8	9	9	9	11	13	14
		Males	9	9	9	11	14	16	17
GTI Total (10 items)	0–20	Total (weighted)	0	0	4	8	12	15	17
		Females	0	0	4	8	12	15	17
		Males	0	0	4	8	12	15	17
Note. P = percentile. Range = theoretical score range (sum scores). GSAS items scored 1–4; GRAS and GTI items scored 0–2. N = 2,955.

## Sheet: Table S72
Table S72. Operational Cut-off Thresholds
Scale/Factor	Range	Group	Elevated Cut-off	% ≥	Alert Cut-off	% ≥
GSAS Total (17 items)	17–68	Total (weighted)	38	30.1	43	15.7
		Females	38	11.1	43	3.6
		Males	38	49.2	43	27.9
GSAS-TS Traditional Stereotypes (9 items)	9–36	Total (weighted)	22	28.2	24	18
		Females	22	12.6	24	5.9
		Males	22	43.7	24	30
GSAS-VM Violence/Sexuality Myths (5 items)	5–20	Total (weighted)	10	28.8	12	13.2
		Females	10	11.9	12	2.6
		Males	10	45.7	12	23.7
GSAS-RC Relational Control (3 items)	3–12	Total (weighted)	7	40.2	8	23.9
		Females	7	21.3	8	9.5
		Males	7	59.1	8	38.4
GRAS Total (14 items)	0–28	Total (weighted)	21	27.8	23	16.9
		Females	21	13.4	23	5.9
		Males	21	42.1	23	28
GRAS-LA Leisure Activities (5 items)	0–10	Total (weighted)	8	47.2	10	11.3
		Females	8	29.2	10	4.7
		Males	8	65.2	10	17.8
GRAS-SR Social Roles (9 items)	0–18	Total (weighted)	12	34.4	14	18.4
		Females	12	20.8	14	7.3
		Males	12	48	14	29.5
GTI Total (10 items)	0–20	Total (weighted)	12	27.9	15	11.7
		Females	12	25.8	15	10.5
		Males	12	30	15	12.8
Note. Elevated cut-off = P75 (upper quartile); Alert cut-off = P90. Cut-offs derived from gender-balanced total sample distribution. % ≥ indicates percentage of group at or above the threshold. Higher scores indicate greater stereotype endorsement.

## Sheet: Table S73
Table S73. KDE Natural Breaks
Scale/Factor	Method	Break 1	Break 2	Break 3	Multimodal (Dip Test)
GSAS Total (17 items)	KDE antimode	26	36	65	Yes (p < .001)
GSAS-TS Traditional Stereotypes (9 items)	KDE antimode	—	—	—	Yes (p < .001)
GSAS-VM Violence/Sexuality Myths (5 items)	KDE antimode	8	19	—	Yes (p < .001)
GSAS-RC Relational Control (3 items)	KDE antimode	3	4	5	Yes (p < .001)
GRAS Total (14 items)	KDE antimode	2	5	7	Yes (p < .001)
GRAS-LA Leisure Activities (5 items)	KDE antimode	2	3	6	Yes (p < .001)
GRAS-SR Social Roles (9 items)	KDE antimode	2	3	5	Yes (p < .001)
GTI Total (10 items)	KDE antimode	2	5	9	Yes (p < .001)
Note. KDE = Kernel Density Estimation. Break values represent local minima (antimodes) in the density curve, indicating natural groupings in the distribution. Bandwidth selection: GSAS Total (bw × 0.5 for Break 1, bw × 1.0 for Breaks 2–3), GSAS-VM and GSAS-RC (bw × 1.0), GRAS Total (bw × 1.0), GRAS-LA (bw × 1.5), GRAS-SR (bw × 0.5), GTI (bw × 0.5 for Breaks 1–2, bw × 1.0 for Break 3). Default ban…

## Sheet: Table S74
Table S74. Combined Classification System (GSAS)
Higher scores = greater stereotype endorsement
Category	Sum Range	Mean Range	N Males	% M	Pctl M	N Females	% F	Pctl F	N Total	% Total
Low	17–25	1.00–1.47	175	10.5	P0–P11	509	39.5	P1–P40	684	23.1
Low-Medium	26–35	1.53–2.06	540	32.4	P12–P43	572	44.4	P44–P84	1112	37.6
High-Medium	36–37	2.12–2.18	132	7.9	P46–P51	65	5	P86–P89	197	6.7
Elevated	38–42	2.24–2.47	355	21.3	P54–P73	96	7.4	P91–P97	451	15.3
Very Elevated	≥43	≥2.53	464	27.9	P76–P100	47	3.6	P97–P100	511	17.3
Total	17–68	1.00–4.00	1666	100	—	1289	100	—	2955	100
Cut-off Definitions:
Natural Breaks (KDE): 26 and 36 (sum) → 1.53 and 2.12 (mean)
Percentile Cut-offs: Elevated ≥ 38 (P75) → ≥ 2.24; Alert ≥ 43 (P90) → ≥ 2.53
Note. GSAS = Gender Stereotyped Attitude Scale (17 items). Pctl = percentile. Categories combine empirical natural breaks with percentile-based thresholds.

## Sheet: Table S75
Table S75. Distribution by Category (GSAS)
Category	Range	N Total	% Total (Wtd)	N Females	% F	N Males	% M
Low	17–25	684	25	509	39.5	175	10.5
Medium	26–35	1112	38.4	572	44.4	540	32.4
High	36–68	1159	36.6	208	16.1	951	57.1
Total	17–68	2955	100	1289	100	1666	100
Note. Natural breaks identified via KDE antimodes at scores 26 and 36 (sum). Wtd = gender-balanced weights (50/50).

## Sheet: Table S76
Table S76. Descriptives by Category (GSAS)
Category	Group	N	M	SD	Min	Max
Low (< 26)	Total (weighted)	684	22	2.4	17	25
	Females	509	21.8	2.4	17	25
	Males	175	22.2	2.4	17	25
Medium (26–35)	Total (weighted)	1112	30.4	2.8	26	35
	Females	572	29.9	2.7	26	35
	Males	540	30.9	2.8	26	35
High (≥ 36)	Total (weighted)	1159	41.8	5.5	36	68
	Females	208	40.2	4.8	36	68
	Males	951	43.4	5.7	36	68
Note. GSAS Total sum scores (range 17–68). Categories defined by natural breaks at 26 and 36.

## Sheet: Table S77
Table S77. Cross-Tabulation Natural Breaks × Percentile (GSAS)
Natural Breaks \ Percentile	Normal (< 38)	Elevated (38–42)	Alert (≥ 43)	Total
Low (< 26)	684	0	0	684
Medium (26–35)	1112	0	0	1112
High (≥ 36)	197	451	511	1159
Total	1993	451	511	2955
Note. Percentile cut-offs: Elevated = P75 (≥ 38); Alert = P90 (≥ 43). Natural breaks at 26 and 36 (KDE antimodes).

## Sheet: Table S78
Table S78. GSAS Item-Level Norms
Response scale: 1 = Strongly disagree, 2 = Somewhat disagree, 3 = Somewhat agree, 4 = Strongly agree
Item	Group	N	M	SD	% R=1	% R=2	% R=3	% R=4
Woman care home	Total (weighted)	2955	2.022	0.895	33.5	36.3	24.7	5.5
	Females	1289	1.712	0.767	46.2	38	14	1.7
	Males	1666	2.333	0.907	20.7	34.6	35.4	9.3
Family > career	Total (weighted)	2955	1.709	0.82	49.2	34	13.6	3.2
	Females	1289	1.431	0.676	66.3	25.5	7.1	1.2
	Males	1666	1.987	0.857	32.1	42.4	20.2	5.3
Stay home if earns	Total (weighted)	2955	1.96	0.912	37.7	34.6	21.8	6
	Females	1289	1.698	0.803	49.6	33.3	14.9	2.2
	Males	1666	2.221	0.94	25.9	35.8	28.6	9.7
Science/humanities	Total (weighted)	2955	1.755	0.883	49.9	29	16.8	4.3
	Females	1289	1.547	0.784	61.4	24.8	11.6	2.2
	Males	1666	1.963	0.927	38.5	33.1	22	6.4
Female infidelity	Total (weighted)	2955	1.526	0.878	67.9	17.3	9.2	5.6
	Females	1289	1.224	0.555	83.1	12.6	3.2	1.2
	Males	1666	1.827	1.026	52.6	22.1	15.2	10.1
Men leaders	Total (weighted)	2955	1.968	0.983	42.2	26.8	23.2	7.9
	Females	1289	1.523	0.767	62.8	23.8	11.6	1.8
	Males	1666	2.412	0.975	21.5	29.7	34.9	13.9
Mother/wife role	Total (weighted)	2955	1.999	0.975	39.6	29	23.4	8
	Females	1289	1.719	0.9	53.5	25.9	15.7	4.9
	Males	1666	2.279	0.967	25.6	32.1	31.2	11.1
Men lose temper	Total (weighted)	2955	1.67	0.849	54.4	27.8	14.2	3.6
	Females	1289	1.365	0.655	72.5	19.3	7.3	0.9
	Males	1666	1.976	0.909	36.2	36.3	21.2	6.3
Women fragile	Total (weighted)	2955	2.534	0.993	19.5	25	38.1	17.4
	Females	1289	2.358	0.99	24.4	28.5	34	13.1
	Males	1666	2.709	0.965	14.6	21.5	42.3	21.6
Protect woman	Total (weighted)	2955	3.229	0.832	4.8	11.3	40	43.9
	Females	1289	3.036	0.87	6.9	15.4	45	32.7
	Males	1666	3.423	0.744	2.8	7.2	35	55
Check phone	Total (weighted)	2955	1.657	0.785	51.5	33.7	12.4	2.4
	Females	1289	1.493	0.701	61.6	28.7	8.5	1.2
	Males	1666	1.821	0.83	41.4	38.8	16.3	3.6
IPV private	Total (weighted)	2955	1.44	0.783	70.2	19.9	5.8	4.2
	Females	1289	1.303	0.644	77.6	16.9	3.2	2.3
	Males	1666	1.577	0.88	62.7	22.8	8.5	6
Social passwords	Total (weighted)	2955	1.755	0.849	47.6	32.9	15.8	3.7
	Females	1289	1.545	0.738	59	28.9	10.9	1.3
	Males	1666	1.964	0.9	36.3	37	20.7	6
"No" = "yes"	Total (weighted)	2955	1.608	0.802	56.1	30.2	10.3	3.3
	Females	1289	1.355	0.624	71.5	22.5	5	1
	Males	1666	1.861	0.877	40.8	38	15.7	5.6
Dress provoc.	Total (weighted)	2955	1.716	0.931	55.6	23.2	15.3	6
	Females	1289	1.303	0.633	77.9	15.3	5.5	1.3
	Males	1666	2.13	0.996	33.3	31	25	10.6
Know location	Total (weighted)	2955	2.289	0.917	22.7	34.8	33.4	9.1
	Females	1289	2.102	0.876	28.6	37.7	28.5	5.1
	Males	1666	2.476	0.919	16.7	31.9	38.3	13
Mothers childcare	Total (weighted)	2955	1.902	0.922	41.8	32.2	19.8	6.1
	Females	1289	1.651	0.837	55.1	28.2	13.2	3.5
	Males	1666	2.153	0.936	28.6	36.3	26.5	8.7
Note. GSAS = Gender Stereotyped Attitude Scale (17 items). % R = percentage selecting each response option. 'Total (weighted)' computed with 50/50 gender balancing. N = 2,955.

## Sheet: Table S79
Table S79. GRAS Item-Level Norms
Response scale: 0 = Counter-stereotypical, 1 = Egalitarian, 2 = Stereotypical (Schema A)
Item	Group	N	M	SD	% R=0	% R=1	% R=2
Cooking	Total (weighted)	2955	1.217	0.536	5.9	66.5	27.6
	Females	1289	1.169	0.459	3.5	76.1	20.4
	Males	1666	1.265	0.6	8.3	57	34.8
Financial support	Total (weighted)	2955	1.27	0.486	2	69.1	28.9
	Females	1289	1.152	0.4	1.6	81.7	16.8
	Males	1666	1.387	0.534	2.4	56.5	41.1
Childcare	Total (weighted)	2955	1.287	0.469	0.8	69.7	29.5
	Females	1289	1.199	0.414	0.6	78.9	20.5
	Males	1666	1.376	0.503	0.9	60.6	38.5
Cleaning	Total (weighted)	2955	1.309	0.483	1	67.1	31.9
	Females	1289	1.209	0.426	0.8	77.5	21.7
	Males	1666	1.409	0.516	1.2	56.7	42.1
Football	Total (weighted)	2955	1.616	0.496	0.5	37.5	62
	Females	1289	1.445	0.513	0.8	53.9	45.3
	Males	1666	1.786	0.415	0.2	21.1	78.8
Dancing	Total (weighted)	2955	1.576	0.507	0.6	41.2	58.2
	Females	1289	1.416	0.505	0.6	57.2	42.2
	Males	1666	1.735	0.456	0.7	25.2	74.2
In charge work	Total (weighted)	2955	1.193	0.452	2.4	75.8	21.7
	Females	1289	1.058	0.346	3.3	87.7	9.1
	Males	1666	1.328	0.503	1.6	64	34.4
Earning money	Total (weighted)	2955	1.186	0.422	1.3	78.7	19.9
	Females	1289	1.06	0.306	1.9	90.3	7.8
	Males	1666	1.313	0.48	0.8	67.2	32.1
Grocery	Total (weighted)	2955	1.16	0.457	3.7	76.6	19.7
	Females	1289	1.144	0.403	1.9	81.7	16.4
	Males	1666	1.176	0.504	5.5	71.5	23
President	Total (weighted)	2955	1.196	0.455	2.5	75.4	22.1
	Females	1289	1.078	0.373	3.3	85.5	11.2
	Males	1666	1.313	0.499	1.7	65.4	33
Video games	Total (weighted)	2955	1.398	0.501	0.6	59	40.4
	Females	1289	1.252	0.45	0.7	73.4	25.9
	Males	1666	1.544	0.508	0.5	44.6	54.9
Combat sports	Total (weighted)	2955	1.393	0.51	1.1	58.6	40.3
	Females	1289	1.19	0.428	1.5	78	20.5
	Males	1666	1.595	0.504	0.7	39.1	60.2
Reading	Total (weighted)	2955	1.22	0.431	0.7	76.6	22.7
	Females	1289	1.169	0.385	0.4	82.3	17.3
	Males	1666	1.271	0.467	1	70.8	28.2
Police officer	Total (weighted)	2955	1.222	0.45	1.5	74.8	23.7
	Females	1289	1.111	0.345	1	86.9	12.1
	Males	1666	1.333	0.512	2	62.7	35.3
Note. GRAS = Gender Role Activities Scale (14 items). Schema A scoring: 0 = Counter-stereotypical, 1 = Egalitarian ('It doesn't matter'), 2 = Stereotypical. N = 2,955.

[truncated: 1 more sheets: Table S80]
