# Supplementary material for: The GAB-A: Development and Validation of the Gender Stereotypes and Roles Adherence Battery for Adolescents
Source: Behav Sci (Basel). 2026 Mar 11;16(3):413. doi: 10.3390/bs16030413 (PMC13024607; doi:10.3390/bs16030413)
Supplement: Supplementary file 1 [file behavsci-16-00413-s001.zip › GABA_Supplementary_S9_ItemContent.xlsx]

## Sheet: Table S81
Table S81. GSAS Item Content and Descriptives
Item	Italian Text	English Translation	Subscale	M	SD	Skewness	Kurtosis	% Floor	% Ceiling	r(item-total)
GSAS_1	È giusto che sia la donna a badare alla casa	It is right that the woman should take care of the house	GSAS-TS	2	0.88	0.65	-0.16	33.5	5.9	0.66
GSAS_2	La donna dovrebbe pensare più alla famiglia e meno alla carriera	A woman should focus more on family and less on her career	GSAS-TS	1.8	0.83	0.87	0.31	43	4.1	0.65
GSAS_3	È giusto che la donna resti a casa se l'uomo guadagna a sufficienza	It is right for a woman to stay home if the man earns enough	GSAS-TS	2.04	0.93	0.59	-0.44	34.2	7.8	0.56
GSAS_4	Gli uomini sono più portati per le materie scientifiche	Men are better suited for scientific subjects and women for humanities	GSAS-TS	1.69	0.85	1.09	0.66	50.4	3.5	0.44
GSAS_5	Il tradimento femminile è più grave di quello maschile	Female infidelity is more serious than male infidelity	GSAS-VM	1.52	0.82	1.55	1.83	62.8	2.8	0.55
GSAS_6	Gli uomini hanno maggiore capacità di leadership delle donne	Men have greater leadership ability than women	GSAS-TS	1.82	0.91	0.9	-0.01	45.4	5.5	0.55
GSAS_7	Il ruolo principale della donna è quello di madre e moglie	A woman's main role is that of mother and wife	GSAS-TS	1.89	0.91	0.78	-0.18	40.3	5.7	0.59
GSAS_8	È normale che l'uomo perda la pazienza più della donna	It is normal for a man to lose his temper more than a woman	GSAS-VM	1.66	0.81	1.15	0.9	51.6	2.8	0.55
GSAS_9	La donna è emotivamente più fragile dell'uomo	Women are emotionally more fragile than men	GSAS-TS	2.29	0.96	0.28	-0.77	24.5	9.9	0.44
GSAS_10*	È giusto che una ragazza esca con le amiche senza il consenso del partner	It is right for a girl to go out with friends without partner's consent	Excluded	—	—	—	—	—	—	0.32
GSAS_11	L'uomo ha il compito di proteggere la donna	A man has the duty to protect the woman	GSAS-TS	2.49	0.99	0.09	-0.93	20.6	14.5	0.4
GSAS_12	È giusto che l'uomo controlli il cellulare della partner	It is right for a man to check his partner's phone	GSAS-RC	1.47	0.79	1.72	2.6	66.4	2.5	0.55
GSAS_13	La violenza in coppia è un fatto privato	Intimate partner violence is a private matter	GSAS-VM	1.31	0.67	2.39	5.65	77.8	1.5	0.38
GSAS_14	È giusto che l'uomo abbia le password dei social della partner	It is right for a man to have his partner's social media passwords	GSAS-RC	1.53	0.81	1.51	1.68	61.6	2.8	0.57
GSAS_15	Quando le donne dicono 'no' al sesso in realtà vorrebbero farlo	When women say 'no' to sex, they actually want to do it	GSAS-VM	1.38	0.74	2.07	4.05	72.5	2	0.49
GSAS_16	Per evitare molestie le donne non dovrebbero vestire in modo provocatorio	To avoid harassment, women should not dress provocatively	GSAS-VM	1.9	0.96	0.8	-0.32	42.6	7.2	0.53
GSAS_17	È giusto che l'uomo sappia sempre dove si trovi la partner	It is right for a man to always know where his partner is	GSAS-RC	1.91	0.91	0.72	-0.33	39.1	5.5	0.53
GSAS_18	È corretto che le madri si occupino dei figli più dei padri	It is appropriate for mothers to take care of children more than fathers	GSAS-TS	2.03	0.9	0.55	-0.44	32.3	6.3	0.49
Note. Subscales: A = Traditional Gender Stereotypes; B = Violence and Sexuality Myths; C = Relational Control.
* Item excluded from final scale due to low communality (h² = .12) and failure to load on any factor (max loading = .21).
r(item-total) = corrected item-total correlation. Higher scores indicate greater stereotype endorsement (scale range: 1-4).
Note. GSAS = Gender Stereotyped Attitude Scale. Subscales: GSAS-TS = Traditional Stereotypes; GSAS-VM = Violence and Sexuality Myths; GSAS-RC = Relational Control. Response scale: 1 = Strongly disagree, 2 = Somewhat disagree, 3 = Somewhat agree, 4 = Strongly agree. r(item-total) = corrected item-total correlation. Exploratory sample (n = 1,479).

## Sheet: Table S82
Table S82. GRAS Item Content and Descriptives
Item	Italian Text	English Translation	Stereotype Direction	Subscale	M	SD	r(item-total)	α if deleted	Status
GRAS_1	Guidare	Driving	Male	GRAS-LA	0.75	0.91	0.455	0.849	Retained
GRAS_2	Cucinare	Cooking	Female	GRAS-SR	0.53	0.84	0.339	0.854	Retained
GRAS_3	Mantenere economicamente la famiglia	Financially supporting the family	Male	GRAS-SR	0.9	0.92	0.489	0.848	Retained
GRAS_4	Insegnare	Teaching	Female	—	0.37	0.75	0.28	0.856	Excluded
GRAS_5	Occuparsi dei figli	Taking care of children	Female	GRAS-SR	0.51	0.83	0.416	0.851	Retained
GRAS_6	Pulire casa	Cleaning the house	Female	GRAS-SR	0.69	0.89	0.477	0.848	Retained
GRAS_7	Giocare a calcio	Playing soccer	Male	GRAS-LA	1.53	0.79	0.599	0.843	Retained
GRAS_8	Danzare	Dancing	Female	GRAS-LA	1.26	0.91	0.592	0.842	Retained
GRAS_9	Comandare a lavoro	Being in charge at work	Male	GRAS-SR	0.94	0.91	0.508	0.847	Retained
GRAS_10	Guadagnare tanti soldi	Earning a lot of money	Male	GRAS-SR	0.96	0.89	0.499	0.847	Retained
GRAS_11	Fare la spesa	Grocery shopping	Female	GRAS-SR	0.41	0.75	0.332	0.855	Retained
GRAS_12	Fare il Presidente	Being President	Male	GRAS-SR	1	0.9	0.489	0.848	Retained
GRAS_13	Fare scoperte scientifiche	Making scientific discoveries	Male	—	0.62	0.84	0.238	0.858	Excluded
GRAS_14	Giocare ai videogiochi	Playing video games	Male	GRAS-LA	1.34	0.86	0.53	0.845	Retained
GRAS_15	Parlare tanto al telefono	Talking a lot on the phone	Female	—	0.69	0.91	0.291	0.856	Excluded
GRAS_16	Fare sport da combattimento	Practicing combat sports	Male	GRAS-LA	1.24	0.9	0.589	0.843	Retained
GRAS_17	Leggere libri	Reading books	Female	GRAS-LA	0.56	0.82	0.371	0.853	Retained
GRAS_18	Fare il poliziotto	Being a police officer	Male	GRAS-SR	0.8	0.89	0.428	0.85	Retained
Note. Subscales: F1 = Recreational/Expressive Activities; F2 = Social/Economic Roles.
Items 4, 13, 15 excluded due to r(item-total) < .30. Scale range: 0-2 (0 = counter-stereotypical, 1 = egalitarian, 2 = stereotypical).
r(item-total) = corrected item-total correlation; α if deleted = Cronbach's alpha if item removed.
Note. GRAS = Gender Role Activities Scale. Subscales: GRAS-LA = Leisure Activities; GRAS-SR = Social Roles. Response options: Males, Females, It doesn't matter. Scoring: Stereotypical = 2, Egalitarian = 1, Counter-stereotypical = 0. r(item-total) = corrected item-total correlation. α if deleted = Cronbach's alpha if item removed. Items marked with — in Subscale column were excluded from final sca…

## Sheet: Table S83
Table S83. GTI Item Content and Descriptives
Item	Italian Text	English Translation	Theoretical Direction	Empirical Direction	M	SD	Skewness	Kurtosis	% Floor	% Ceiling	r(item-total)
GTI_1	Indipendenza	Independence	Male	Male	0.62	0.85	0.81	-0.8	62.4	23.9	0.481
GTI_2	Aggressività	Aggressiveness	Male	Male	1.31	0.93	-0.55	-1.21	32.8	63.8	0.543
GTI_3	Egoismo	Selfishness	Male	Male	0.75	0.92	0.49	-1.29	56.8	33.2	0.545
GTI_4	Fiducia in sé	Self-confidence	Male	Male	0.7	0.89	0.62	-1.03	59.6	28.7	0.554
GTI_5	Sensibilità	Sensitivity	Female	Female	1.25	0.95	-0.48	-1.31	36.4	60.6	0.614
GTI_6	Riservatezza	Reserve	Female	Female	0.74	0.89	0.55	-1.09	56.1	29.4	0.596
GTI_7	Imprevedibilità	Unpredictability	Female†	Male‡	0.53	0.79	1.02	-0.3	65.8	19.5	0.526
GTI_8	Fragilità	Fragility	Female	Female	1.08	0.98	-0.13	-1.55	45	51.9	0.585
GTI_9	Collaboratività	Cooperativeness	Female	Female	0.48	0.79	1.16	-0.01	71	19.3	0.471
GTI_10	Ragionevolezza	Reasonableness	Male†	Female‡	0.62	0.87	0.82	-0.68	62.8	27	0.509
Note. Scale coded using Schema B: 0 = egalitarian ('It doesn't matter'), 1 = counter-stereotypical, 2 = stereotypical.
† Classical theoretical expectation based on Williams & Best (1990).
‡ Empirical direction in present sample differs from theoretical expectation; items coded according to empirical direction.
% Floor = percentage selecting egalitarian response; % Ceiling = percentage selecting stereotypical response.
r(item-total) = corrected item-total correlation (all items retained; all r > .40).
Note. GTI = Gendered Traits Inventory. Response options: Males, Females, It doesn't matter. Scoring (Schema B): Stereotypical = 2, Counter-stereotypical = 1, Egalitarian = 0. Theoretical Direction = classical gender stereotype theory; Empirical Direction = direction validated in present sample. † GTI_7 (Unpredictability) and GTI_10 (Reasonableness) were empirically recoded opposite to theoretical…

## Sheet: Table S84
Table S84. Excluded Items Rationale
Module	Item	Content	r(item-total)	h²	Rationale for Exclusion
GSAS	GSAS_10	It is right for a girl to go out without partner's consent	0.32	0.12	Very low communality; max factor loading = .21; measures distinct construct (relationship autonomy)
GRAS	GRAS_4	Teaching	0.28	0.08-0.11	r(item-total) < .30; low communality; perceived as gender-neutral
GRAS	GRAS_13	Making scientific discoveries	0.24	0.10-0.14	Lowest r(item-total); low communality; abstract concept
GRAS	GRAS_15	Talking on the phone	0.29	0.12-0.17	r(item-total) < .30; stereotype may be evolving with ubiquitous smartphone use
Note. GSAS = Gender Stereotyped Attitude Scale; GRAS = Gender Role Activities Scale. r(item-total) = corrected item-total correlation; h² = communality from exploratory factor analysis. Items were excluded based on low communality (h² < .20), low item-total correlations (r < .30), or cross-loading patterns inconsistent with theoretical structure.

## Sheet: Table S85
Table S85. GRAS Response Frequencies by Gender
			Total Sample (N = 2,955)			Female Respondents (n = 1,289)			Male Respondents (n = 1,666)
Item	Activity	Stereotype	% M	% F	% Ind	% M	% F	% Ind	% M	% F	% Ind
GRAS_1	Driving	Male	39.1	1.5	59.4	13.3	2.2	84.5	58.9	1.0	40.2
GRAS_2	Cooking	Female	6.2	28.5	65.2	3.5	20.4	76.1	8.3	34.8	57.0
GRAS_3	Financially supporting family	Male	30.5	2.0	67.5	16.8	1.6	81.7	41.1	2.4	56.5
GRAS_4†	Teaching	Female	4.4	29.7	65.9	2.7	20.7	76.6	5.7	36.4	57.9
GRAS_5	Taking care of children	Female	0.8	30.6	68.6	0.6	20.5	78.9	0.9	38.5	60.6
GRAS_6	Cleaning the house	Female	1.1	33.1	65.8	0.8	21.7	77.5	1.2	42.1	56.7
GRAS_7	Playing soccer	Male	64.2	0.4	35.4	45.3	0.8	53.9	78.8	0.2	21.1
GRAS_8	Dancing	Female	0.7	60.2	39.1	0.6	42.2	57.2	0.7	74.2	25.2
GRAS_9	Being in charge at work	Male	23.4	2.4	74.3	9.1	3.3	87.7	34.4	1.6	64.0
GRAS_10	Earning a lot of money	Male	21.6	1.2	77.2	7.8	1.9	90.3	32.1	0.8	67.2
GRAS_11	Grocery shopping	Female	3.9	20.2	75.9	1.9	16.4	81.7	5.5	23.0	71.5
GRAS_12	Being President	Male	23.6	2.4	74.0	11.2	3.3	85.5	33.0	1.7	65.4
GRAS_13†	Making scientific discoveries	Male	10.6	4.9	84.5	5.5	4.2	90.3	14.3	5.5	80.3
GRAS_14	Playing video games	Male	42.3	0.6	57.1	25.9	0.7	73.4	54.9	0.5	44.6
GRAS_15†	Talking on the phone	Female	2.9	31.2	65.9	1.2	25.2	73.6	4.3	35.8	60.0
GRAS_16	Combat sports	Male	43.0	1.0	56.0	20.5	1.5	78.0	60.2	0.7	39.1
GRAS_17	Reading books	Female	0.8	23.4	75.8	0.4	17.3	82.3	1.0	28.2	70.8
GRAS_18	Being a police officer	Male	25.2	1.5	73.2	12.1	1.0	86.9	35.3	2.0	62.7
Note. % M = percentage attributing activity to males; % F = percentage attributing to females; % Ind = percentage responding "It doesn't matter" (egalitarian response). Stereotype = theoretically expected stereotype direction.
† Item excluded from final scale due to low item-total correlation (r < .30).
Note. GRAS = Gender Role Activities Scale. % M = percentage responding "Males"; % F = percentage responding "Females"; % Ind = percentage responding "It doesn't matter" (egalitarian response). † Excluded item (not included in final scale).

## Sheet: Table S86
Table S86. GRAS Response Frequencies by School
		Liceo (n = 1,400)			Tecnico (n = 998)			Professionale (n = 577)
Item	Activity	% M	% F	% Ind	% M	% F	% Ind	% M	% F	% Ind
GRAS_1	Driving	35.1	1.4	63.6	46.6	1.6	51.8	35.9	1.7	62.4
GRAS_2	Cooking	5.4	24.8	69.8	6.7	36.4	56.9	7.3	24.1	68.6
GRAS_3	Financially supporting family	25.2	1.3	73.5	38.8	2.3	58.9	29.1	3.3	67.6
GRAS_4†	Teaching	4.4	27.4	68.3	4.0	35.6	60.4	5.2	25.3	69.5
GRAS_5	Taking care of children	0.9	30.1	69.0	0.9	34.4	64.7	0.5	25.1	74.4
GRAS_6	Cleaning the house	0.7	28.9	70.4	1.4	40.1	58.5	1.4	31.4	67.2
GRAS_7	Playing soccer	62.5	0.1	37.4	71.3	0.7	28.0	56.0	0.7	43.3
GRAS_8	Dancing	0.7	54.4	44.9	0.9	69.8	29.3	0.2	57.5	42.3
GRAS_9	Being in charge at work	18.9	2.1	78.9	30.4	2.6	67.0	22.0	2.4	75.6
GRAS_10	Earning a lot of money	18.1	1.0	80.9	25.9	1.1	73.0	22.5	2.1	75.4
GRAS_11	Grocery shopping	3.3	16.7	80.0	5.0	24.6	70.3	3.5	21.0	75.6
GRAS_12	Being President	19.0	2.1	78.9	30.0	2.7	67.3	23.6	2.8	73.7
GRAS_13†	Making scientific discoveries	10.1	2.5	87.4	10.8	7.8	81.4	11.3	5.5	83.2
GRAS_14	Playing video games	40.5	0.2	59.3	48.4	1.0	50.6	36.0	0.7	63.3
GRAS_15†	Talking on the phone	2.5	30.4	67.1	3.8	33.9	62.3	2.4	28.2	69.3
GRAS_16	Combat sports	41.4	0.3	58.3	49.2	1.6	49.2	35.9	1.7	62.4
GRAS_17	Reading books	0.6	20.6	78.8	1.1	27.8	71.1	0.9	22.4	76.8
GRAS_18	Being a police officer	21.4	1.2	77.4	30.2	2.2	67.6	25.8	1.2	73.0
Note. % M = percentage attributing activity to males; % F = percentage attributing to females; % Ind = percentage responding "It doesn't matter" (egalitarian response).
Liceo = academic high school; Tecnico = technical institute; Professionale = vocational school.
† Item excluded from final scale due to low item-total correlation (r < .30).
Note. GRAS = Gender Role Activities Scale. School types: Liceo = academic track; Tecnico = technical track; Professionale = vocational track. % M = percentage responding "Males"; % F = percentage responding "Females"; % Ind = percentage responding "It doesn't matter". † Excluded item.

## Sheet: Table S87
Table S87. GTI Response Frequencies by Gender
				Total Sample (N = 2,955)			Female Respondents (n = 1,289)			Male Respondents (n = 1,666)			Valence	Male Response Bias			Female Response Bias
Item	Trait	Theo	Emp	% M	% F	% Ind	% M	% F	% Ind	% M	% F	% Ind		D	Adj. p	Bias	D	Adj. p	Bias
GTI_1	Independence	M	M	23.8	13.7	62.4	12.6	20.2	67.1	32.5	8.8	58.7	Positive	19.9	<.001	Enhanced	11.4	<.001	Enhanced
GTI_2	Aggressiveness	M	M	63.8	3.5	32.7	63.0	2.9	34.1	64.5	3.8	31.8	Negative	1.5	1	Neutral	-0.9	1	Neutral
GTI_3	Selfishness	M	M	33.1	10.1	56.8	34.5	7.4	58.0	32.2	12.0	55.8	Negative	-2.3	1	Neutral	-4.6	<.001	Deflected
GTI_4	Self-confidence	M	M	28.7	11.8	59.5	23.7	13.9	62.4	32.5	10.1	57.4	Positive	8.8	<.001	Enhanced	3.8	0.029	Enhanced
GTI_5	Sensitivity	F	F	3.1	60.4	36.5	1.3	61.2	37.5	4.4	60.1	35.5	Positive	3.1	<.001	Enhanced	1.1	1	Neutral
GTI_6	Reserve	F	F	14.5	29.4	56.1	12.4	29.1	58.5	16.0	29.7	54.3	Neutral	3.6	0.112	Neutral	-0.6	1	Neutral
GTI_7	Unpredictability	F	M	19.5	14.7	65.8	17.0	10.2	72.8	21.5	18.2	60.3	Negative	4.5	0.044	Self-Critical	-8	<.001	Deflected
GTI_8	Fragility	F	F	3.0	51.9	45.1	2.3	48.5	49.2	3.5	54.6	41.8	Negative	1.2	1	Neutral	-6.1	0.019	Deflected
GTI_9	Cooperativeness	F	F	9.8	19.2	71.0	3.5	24.5	72.0	14.6	15.2	70.2	Positive	11.1	<.001	Enhanced	9.3	<.001	Enhanced
GTI_10	Reasonableness	M	F	10.2	27.0	62.8	3.4	35.0	61.6	15.4	20.9	63.7	Positive	12	<.001	Enhanced	14.1	<.001	Enhanced
Note. Theo = theoretical stereotype direction based on classical literature; Emp = empirical stereotype direction in present sample (bolded where discrepant from theory).
% M = percentage attributing trait to males; % F = percentage attributing to females; % Ind = percentage responding "It doesn't matter" (egalitarian response).
M = Male; F = Female. All 10 items retained in final scale.
Note. GTI = Gendered Traits Inventory. Theo = Theoretical stereotype direction; Emp = Empirical stereotype direction. % M = percentage responding "Males"; % F = percentage responding "Females"; % Ind = percentage responding "It doesn't matter". † Items empirically recoded: GTI_7 (Unpredictability) and GTI_10 (Reasonableness).

## Sheet: Table S88
Table S88. GTI Response Frequencies by School
		Liceo (n = 1,400)			Tecnico (n = 998)			Professionale (n = 577)
Item	Trait	% M	% F	% Ind	% M	% F	% Ind	% M	% F	% Ind
GTI_1	Independence	23.1	13.6	63.3	24.4	13.5	62.0	24.4	14.6	61.0
GTI_2	Aggressiveness	64.6	2.9	32.5	65.1	3.9	31.0	59.4	4.2	36.4
GTI_3	Selfishness	32.1	8.7	59.2	35.4	10.6	54.0	31.9	12.3	55.8
GTI_4	Self-confidence	29.9	9.2	60.9	29.4	13.4	57.2	24.8	15.1	60.1
GTI_5	Sensitivity	2.4	60.9	36.6	4.0	60.8	35.2	2.9	58.6	38.5
GTI_6	Reserve	14.2	27.7	58.1	14.7	31.0	54.3	14.6	31.0	54.4
GTI_7	Unpredictability	17.6	14.9	67.5	22.5	13.8	63.6	18.7	15.8	65.5
GTI_8	Fragility	2.1	48.6	49.3	3.8	57.6	38.6	3.8	49.9	46.3
GTI_9	Cooperativeness	7.7	19.4	72.9	11.6	18.4	69.9	11.8	20.3	67.9
GTI_10	Reasonableness	8.9	25.4	65.7	11.3	30.5	58.2	11.4	25.1	63.4
Note. % M = percentage attributing trait to males; % F = percentage attributing to females; % Ind = percentage responding "It doesn't matter" (egalitarian response).
Liceo = academic high school; Tecnico = technical institute; Professionale = vocational school.
Note. GTI = Gendered Traits Inventory. School types: Liceo = academic track; Tecnico = technical track; Professionale = vocational track. % M = percentage responding "Males"; % F = percentage responding "Females"; % Ind = percentage responding "It doesn't matter". † Items empirically recoded.
